# Supplementary material for: On the Edge: Haptic Discrimination of Edge Sharpness
Source: PLoS One. 2013 Sep 4;8(9):e73283. doi: 10.1371/journal.pone.0073283 (PMC3762717; doi:10.1371/journal.pone.0073283)
Supplement: Dataset S1 — Tab-delimited text file, with column headings, containing the complete data from Experiment 1. (TXT) [file pone.0073283.s009.txt]

Participant_no.	Reference_Shape	Difference	Position(1=L;2=R)	Exploration_Strategy(1=single;2=free)	Accuracy(1=correct;0=wrong)
1	40	30	2	1	1
1	40	5	2	1	1
1	40	15	1	1	1
1	40	15	2	1	0
1	40	10	2	1	0
1	40	30	1	1	1
1	40	20	1	1	1
1	40	25	2	1	1
1	40	20	2	1	1
1	40	15	2	1	0
1	40	30	1	1	1
1	40	20	1	1	1
1	40	5	1	1	1
1	40	20	2	1	1
1	40	15	1	1	1
1	40	20	2	1	1
1	40	20	1	1	1
1	40	35	1	1	1
1	40	5	2	1	1
1	40	10	2	1	1
1	40	30	2	1	1
1	40	20	2	1	1
1	40	15	2	1	0
1	40	35	2	1	1
1	40	25	2	1	1
1	40	15	1	1	0
1	40	10	2	1	0
1	40	15	1	1	1
1	40	30	1	1	1
1	40	35	2	1	1
1	40	20	1	1	1
1	40	10	2	1	1
1	40	30	1	1	1
1	40	30	1	1	1
1	40	25	1	1	1
1	40	10	2	1	1
1	40	30	1	1	1
1	40	5	2	1	0
1	40	35	1	1	1
1	40	25	2	1	1
1	40	35	2	1	1
1	40	10	2	1	1
1	40	30	2	1	1
1	40	10	2	1	1
1	40	30	1	1	1
1	40	20	2	1	1
1	40	20	1	1	1
1	40	20	2	1	0
1	40	5	2	1	0
1	40	20	2	1	1
1	40	10	2	1	0
1	40	25	2	1	1
1	40	35	1	1	1
1	40	10	2	1	1
1	40	5	2	1	0
1	40	15	1	1	1
1	40	20	2	1	1
1	40	35	1	1	1
1	40	5	2	1	1
1	40	30	2	1	1
1	40	10	1	1	1
1	40	20	1	1	0
1	40	25	2	1	1
1	40	5	1	1	0
1	40	10	1	1	1
1	40	5	1	1	1
1	40	10	2	1	1
1	40	30	2	1	1
1	40	20	2	1	1
1	40	25	1	1	1
1	50	30	2	1	1
1	50	5	2	1	1
1	50	15	1	1	1
1	50	15	1	1	1
1	50	10	2	1	0
1	50	30	1	1	1
1	50	20	1	1	1
1	50	25	2	1	1
1	50	20	2	1	1
1	50	15	1	1	1
1	50	30	1	1	1
1	50	20	1	1	1
1	50	5	2	1	0
1	50	20	1	1	0
1	50	15	1	1	1
1	50	20	2	1	1
1	50	20	1	1	1
1	50	35	1	1	1
1	50	5	2	1	1
1	50	10	1	1	0
1	50	30	2	1	1
1	50	20	2	1	1
1	50	15	1	1	1
1	50	35	2	1	1
1	50	25	2	1	1
1	50	15	2	1	1
1	50	10	1	1	1
1	50	15	1	1	1
1	50	30	1	1	1
1	50	35	2	1	1
1	50	20	2	1	0
1	50	10	2	1	1
1	50	30	1	1	1
1	50	30	1	1	1
1	50	25	1	1	1
1	50	10	2	1	1
1	50	30	1	1	1
1	50	5	1	1	1
1	50	35	1	1	1
1	50	25	2	1	1
1	50	35	2	1	1
1	50	10	2	1	1
1	50	30	2	1	1
1	50	10	1	1	0
1	50	30	1	1	1
1	50	20	2	1	1
1	50	20	1	1	1
1	50	20	1	1	1
1	50	5	2	1	0
1	50	20	1	1	0
1	50	10	2	1	0
1	50	25	2	1	1
1	50	35	1	1	1
1	50	10	2	1	1
1	50	5	1	1	1
1	50	15	1	1	1
1	50	20	2	1	1
1	50	35	1	1	1
1	50	5	1	1	0
1	50	30	2	1	1
1	50	10	2	1	0
1	50	20	2	1	1
1	50	25	2	1	1
1	50	5	2	1	1
1	50	10	1	1	1
1	50	5	1	1	1
1	50	10	2	1	1
1	50	30	2	1	1
1	50	20	2	1	1
1	50	25	1	1	1
1	70	30	2	1	0
1	70	5	1	1	1
1	70	15	2	1	1
1	70	15	2	1	1
1	70	10	1	1	0
1	70	30	2	1	1
1	70	20	2	1	1
1	70	25	1	1	1
1	70	20	1	1	1
1	70	15	2	1	1
1	70	30	2	1	1
1	70	20	2	1	1
1	70	5	2	1	1
1	70	20	1	1	1
1	70	15	2	1	1
1	70	20	1	1	1
1	70	20	2	1	1
1	70	35	2	1	1
1	70	5	2	1	0
1	70	10	1	1	1
1	70	30	1	1	1
1	70	20	1	1	1
1	70	15	2	1	1
1	70	35	1	1	1
1	70	25	1	1	1
1	70	15	1	1	1
1	70	10	1	1	0
1	70	15	2	1	1
1	70	30	2	1	1
1	70	35	1	1	1
1	70	20	2	1	1
1	70	10	1	1	1
1	70	30	2	1	1
1	70	30	2	1	1
1	70	25	2	1	1
1	70	10	1	1	1
1	70	30	2	1	1
1	70	5	2	1	1
1	70	35	2	1	1
1	70	25	1	1	1
1	70	35	1	1	1
1	70	10	1	1	1
1	70	30	2	1	0
1	70	10	1	1	1
1	70	30	2	1	1
1	70	20	2	1	0
1	70	20	2	1	1
1	70	20	2	1	1
1	70	5	2	1	1
1	70	20	1	1	1
1	70	10	2	1	1
1	70	25	2	1	0
1	70	35	2	1	1
1	70	10	1	1	1
1	70	5	2	1	1
1	70	15	2	1	1
1	70	20	1	1	1
1	70	35	2	1	1
1	70	5	1	1	1
1	70	30	1	1	1
1	70	10	2	1	1
1	70	20	2	1	0
1	70	25	1	1	1
1	70	5	1	1	1
1	70	10	1	1	0
1	70	5	2	1	1
1	70	10	1	1	1
1	70	30	1	1	1
1	70	20	1	1	1
1	70	25	2	1	1
1	90	40	1	1	1
1	90	15	1	1	1
1	90	25	2	1	1
1	90	25	2	1	1
1	90	20	2	1	1
1	90	40	2	1	1
1	90	30	2	1	1
1	90	35	1	1	1
1	90	30	1	1	1
1	90	25	2	1	1
1	90	40	2	1	1
1	90	30	2	1	1
1	90	15	2	1	1
1	90	30	1	1	1
1	90	25	2	1	1
1	90	30	1	1	1
1	90	30	2	1	1
1	90	45	2	1	1
1	90	15	1	1	1
1	90	20	1	1	1
1	90	40	1	1	1
1	90	30	1	1	1
1	90	25	2	1	1
1	90	45	1	1	1
1	90	35	1	1	1
1	90	25	1	1	1
1	90	20	2	1	1
1	90	25	2	1	1
1	90	40	2	1	1
1	90	45	1	1	1
1	90	30	2	1	1
1	90	20	1	1	1
1	90	40	2	1	1
1	90	40	2	1	1
1	90	35	2	1	1
1	90	20	1	1	1
1	90	40	2	1	1
1	90	15	2	1	1
1	90	45	2	1	1
1	90	35	1	1	1
1	90	45	1	1	1
1	90	20	1	1	1
1	90	40	1	1	1
1	90	20	1	1	1
1	90	40	2	1	1
1	90	30	1	1	1
1	90	30	2	1	1
1	90	30	2	1	1
1	90	15	2	1	1
1	90	30	1	1	1
1	90	20	2	1	1
1	90	35	1	1	1
1	90	45	2	1	1
1	90	20	1	1	1
1	90	15	2	1	1
1	90	25	2	1	1
1	90	30	1	1	1
1	90	45	2	1	1
1	90	15	1	1	1
1	90	40	1	1	1
1	90	20	2	1	1
1	90	30	1	1	1
1	90	35	1	1	1
1	90	15	2	1	0
1	90	20	2	1	1
1	90	15	2	1	1
1	90	20	1	1	1
1	90	40	1	1	1
1	90	30	1	1	1
1	90	35	2	1	1
1	40	25	2	1	1
1	40	10	2	1	0
1	40	20	1	1	1
1	40	5	1	1	1
1	40	15	2	1	0
1	40	35	1	1	1
1	40	15	2	1	1
1	40	10	2	1	1
1	40	35	1	1	1
1	40	20	2	1	0
1	40	10	2	1	0
1	40	25	2	1	1
1	40	20	1	1	1
1	40	25	2	1	1
1	40	15	2	1	1
1	40	20	2	1	1
1	40	5	1	1	1
1	40	35	2	1	0
1	40	35	2	1	1
1	40	5	2	1	0
1	40	35	1	1	1
1	40	30	1	1	0
1	40	15	1	1	0
1	40	25	1	1	1
1	40	35	1	1	1
1	40	30	1	1	1
1	40	5	2	1	1
1	40	5	2	1	0
1	40	10	2	1	1
1	40	5	2	1	0
1	40	15	1	1	1
1	40	25	2	1	1
1	40	10	2	1	1
1	40	30	2	1	1
1	40	10	2	1	0
1	40	20	2	1	1
1	40	15	2	1	1
1	40	15	1	1	0
1	40	15	2	1	0
1	40	15	2	1	1
1	40	35	1	1	1
1	40	20	1	1	1
1	40	35	1	1	1
1	40	15	2	1	0
1	40	5	2	1	0
1	40	15	2	1	1
1	40	25	1	1	1
1	40	15	1	1	1
1	40	30	2	1	1
1	40	10	2	1	1
1	40	5	1	1	0
1	40	35	2	1	1
1	40	15	2	1	1
1	40	25	1	1	1
1	40	30	1	1	1
1	40	35	2	1	1
1	40	10	2	1	1
1	40	20	1	1	1
1	40	15	2	1	1
1	40	35	2	1	1
1	40	35	2	1	1
1	40	30	1	1	1
1	40	30	1	1	1
1	40	35	1	1	1
1	40	10	2	1	1
1	40	25	1	1	1
1	40	35	1	1	1
1	40	30	2	1	1
1	40	25	2	1	1
1	40	10	1	1	0
1	50	25	2	1	1
1	50	10	1	1	1
1	50	20	1	1	1
1	50	5	2	1	0
1	50	15	1	1	1
1	50	35	1	1	1
1	50	15	2	1	1
1	50	10	2	1	1
1	50	35	1	1	1
1	50	20	1	1	1
1	50	10	2	1	0
1	50	25	2	1	1
1	50	20	2	1	0
1	50	25	2	1	1
1	50	15	2	1	1
1	50	20	1	1	0
1	50	5	2	1	0
1	50	35	1	1	1
1	50	35	2	1	1
1	50	5	2	1	0
1	50	35	1	1	1
1	50	30	2	1	1
1	50	15	2	1	1
1	50	25	1	1	1
1	50	35	1	1	1
1	50	30	1	1	1
1	50	5	2	1	1
1	50	5	2	1	0
1	50	10	2	1	1
1	50	5	1	1	1
1	50	15	1	1	1
1	50	25	2	1	1
1	50	10	2	1	1
1	50	30	2	1	1
1	50	10	1	1	1
1	50	20	2	1	1
1	50	15	2	1	1
1	50	15	2	1	1
1	50	15	1	1	1
1	50	15	1	1	0
1	50	35	1	1	1
1	50	20	1	1	1
1	50	35	1	1	1
1	50	15	2	1	0
1	50	5	1	1	1
1	50	15	2	1	1
1	50	25	1	1	1
1	50	15	1	1	1
1	50	30	2	1	1
1	50	10	2	1	1
1	50	5	2	1	1
1	50	35	2	1	1
1	50	15	2	1	1
1	50	25	1	1	1
1	50	30	1	1	1
1	50	35	2	1	1
1	50	10	2	1	1
1	50	20	1	1	1
1	50	15	2	1	1
1	50	35	2	1	1
1	50	35	2	1	1
1	50	30	1	1	1
1	50	30	1	1	1
1	50	35	1	1	1
1	50	10	1	1	0
1	50	25	1	1	1
1	50	35	1	1	1
1	50	30	2	1	1
1	50	25	2	1	1
1	50	10	1	1	0
1	70	25	1	1	1
1	70	10	2	1	1
1	70	20	2	1	1
1	70	5	1	1	0
1	70	15	2	1	1
1	70	35	2	1	1
1	70	15	1	1	1
1	70	10	1	1	1
1	70	35	2	1	1
1	70	20	2	1	1
1	70	10	2	1	1
1	70	25	1	1	1
1	70	20	2	1	1
1	70	25	1	1	1
1	70	15	1	1	1
1	70	20	1	1	1
1	70	5	2	1	1
1	70	35	2	1	1
1	70	35	1	1	1
1	70	5	1	1	0
1	70	35	2	1	1
1	70	30	1	1	1
1	70	15	1	1	1
1	70	25	2	1	1
1	70	35	2	1	1
1	70	30	2	1	1
1	70	5	1	1	1
1	70	5	2	1	1
1	70	10	1	1	1
1	70	5	2	1	1
1	70	15	2	1	1
1	70	25	1	1	1
1	70	10	2	1	0
1	70	30	1	1	1
1	70	10	2	1	1
1	70	20	1	1	1
1	70	15	1	1	1
1	70	15	1	1	1
1	70	15	2	1	1
1	70	15	1	1	1
1	70	35	2	1	1
1	70	20	2	1	1
1	70	35	2	1	1
1	70	15	2	1	1
1	70	5	1	1	0
1	70	15	1	1	1
1	70	25	2	1	1
1	70	15	2	1	1
1	70	30	1	1	1
1	70	10	1	1	1
1	70	5	1	1	1
1	70	35	1	1	1
1	70	15	1	1	1
1	70	25	2	1	1
1	70	30	2	1	1
1	70	35	1	1	1
1	70	10	2	1	0
1	70	20	2	1	1
1	70	15	1	1	1
1	70	35	1	1	1
1	70	35	1	1	1
1	70	30	2	1	1
1	70	30	2	1	1
1	70	35	2	1	1
1	70	10	1	1	1
1	70	25	2	1	1
1	70	35	2	1	1
1	70	30	1	1	1
1	70	25	1	1	1
1	70	10	1	1	1
1	90	35	1	1	1
1	90	20	2	1	1
1	90	30	2	1	1
1	90	15	2	1	1
1	90	25	2	1	1
1	90	45	2	1	1
1	90	25	1	1	1
1	90	20	2	1	0
1	90	45	2	1	1
1	90	30	2	1	1
1	90	20	2	1	1
1	90	35	1	1	1
1	90	30	2	1	1
1	90	35	1	1	1
1	90	25	1	1	1
1	90	30	1	1	1
1	90	15	2	1	1
1	90	45	2	1	1
1	90	45	1	1	1
1	90	15	2	1	1
1	90	45	2	1	1
1	90	40	1	1	1
1	90	25	1	1	1
1	90	35	2	1	1
1	90	45	2	1	1
1	90	40	2	1	1
1	90	15	1	1	1
1	90	15	2	1	1
1	90	20	1	1	1
1	90	15	2	1	1
1	90	25	2	1	1
1	90	35	1	1	1
1	90	20	1	1	1
1	90	40	1	1	1
1	90	20	2	1	1
1	90	30	1	1	1
1	90	25	1	1	1
1	90	25	1	1	1
1	90	25	2	1	1
1	90	25	1	1	1
1	90	45	2	1	1
1	90	30	2	1	1
1	90	45	2	1	1
1	90	25	2	1	1
1	90	15	2	1	1
1	90	25	1	1	1
1	90	35	2	1	1
1	90	25	2	1	1
1	90	40	1	1	1
1	90	20	1	1	1
1	90	15	1	1	1
1	90	45	1	1	1
1	90	25	1	1	1
1	90	35	2	1	1
1	90	40	2	1	1
1	90	45	1	1	1
1	90	20	1	1	1
1	90	30	2	1	1
1	90	25	1	1	1
1	90	45	1	1	1
1	90	45	1	1	1
1	90	40	2	1	1
1	90	40	2	1	1
1	90	45	2	1	1
1	90	20	1	1	1
1	90	35	2	1	1
1	90	45	2	1	1
1	90	40	1	1	1
1	90	35	1	1	1
1	90	20	1	1	1
1	40	5	2	1	0
1	40	10	2	1	0
1	40	5	2	1	1
1	40	20	2	1	1
1	40	35	1	1	1
1	40	20	2	1	1
1	40	5	2	1	0
1	40	5	1	1	0
1	40	5	2	1	0
1	40	10	2	1	0
1	40	5	1	1	0
1	40	15	1	1	1
1	40	25	2	1	1
1	40	20	1	1	1
1	40	15	1	1	0
1	40	35	1	1	1
1	40	20	2	1	0
1	40	35	2	1	1
1	40	30	2	1	1
1	40	35	1	1	1
1	40	35	2	1	1
1	40	30	1	1	1
1	40	15	1	1	1
1	40	35	2	1	1
1	40	5	1	1	0
1	40	25	1	1	1
1	40	30	1	1	1
1	40	35	2	1	1
1	40	10	2	1	1
1	40	35	1	1	1
1	40	20	2	1	1
1	40	20	1	1	1
1	40	25	2	1	1
1	40	25	1	1	0
1	40	5	1	1	1
1	40	35	2	1	1
1	40	10	1	1	1
1	40	15	2	1	0
1	40	15	1	1	0
1	40	15	2	1	1
1	40	15	1	1	1
1	40	30	2	1	1
1	40	25	2	1	1
1	40	15	2	1	0
1	40	25	2	1	0
1	40	30	2	1	1
1	40	5	2	1	1
1	40	20	2	1	1
1	40	30	2	1	1
1	40	15	1	1	0
1	40	25	1	1	1
1	40	5	2	1	0
1	40	10	2	1	1
1	40	30	2	1	1
1	40	25	2	1	1
1	40	35	2	1	1
1	40	20	2	1	0
1	40	10	1	1	0
1	40	20	1	1	0
1	40	25	1	1	1
1	40	25	2	1	1
1	40	10	1	1	1
1	40	20	1	1	1
1	40	25	1	1	1
1	40	35	2	1	1
1	40	5	2	1	1
1	40	30	1	1	1
1	40	15	2	1	1
1	40	10	1	1	1
1	40	20	1	1	1
1	50	5	1	1	1
1	50	10	1	1	1
1	50	5	2	1	1
1	50	20	2	1	1
1	50	35	1	1	1
1	50	20	2	1	1
1	50	5	2	1	0
1	50	5	2	1	1
1	50	5	2	1	0
1	50	10	1	1	1
1	50	5	2	1	1
1	50	15	1	1	1
1	50	25	2	1	1
1	50	20	1	1	1
1	50	15	2	1	1
1	50	35	1	1	1
1	50	20	1	1	1
1	50	35	2	1	1
1	50	30	2	1	1
1	50	35	1	1	1
1	50	35	2	1	1
1	50	30	1	1	1
1	50	15	1	1	1
1	50	35	2	1	1
1	50	5	2	1	1
1	50	25	1	1	1
1	50	30	1	1	1
1	50	35	2	1	1
1	50	10	2	1	1
1	50	35	1	1	1
1	50	20	2	1	1
1	50	20	1	1	1
1	50	25	2	1	1
1	50	25	2	1	1
1	50	5	1	1	1
1	50	35	2	1	1
1	50	10	1	1	1
1	50	15	1	1	1
1	50	15	2	1	1
1	50	15	2	1	1
1	50	15	1	1	1
1	50	30	2	1	1
1	50	25	2	1	1
1	50	15	1	1	1
1	50	25	1	1	1
1	50	30	2	1	1
1	50	5	2	1	1
1	50	20	1	1	0
1	50	30	1	1	0
1	50	15	2	1	1
1	50	25	1	1	1
1	50	5	1	1	1
1	50	10	2	1	1
1	50	30	2	1	1
1	50	25	2	1	1
1	50	35	2	1	1
1	50	20	1	1	1
1	50	10	2	1	1
1	50	20	2	1	1
1	50	25	1	1	1
1	50	25	2	1	1
1	50	10	2	1	0
1	50	20	1	1	1
1	50	25	1	1	1
1	50	35	2	1	1
1	50	5	2	1	1
1	50	30	1	1	1
1	50	15	2	1	1
1	50	10	1	1	1
1	50	20	1	1	1
1	70	5	2	1	1
1	70	10	2	1	1
1	70	5	1	1	1
1	70	20	1	1	1
1	70	35	2	1	1
1	70	20	2	1	0
1	70	5	1	1	0
1	70	5	2	1	0
1	70	5	2	1	1
1	70	10	1	1	0
1	70	5	2	1	0
1	70	15	1	1	0
1	70	25	1	1	1
1	70	20	2	1	1
1	70	15	2	1	0
1	70	35	2	1	1
1	70	20	2	1	1
1	70	35	2	1	0
1	70	30	1	1	1
1	70	35	2	1	1
1	70	35	1	1	1
1	70	30	2	1	1
1	70	15	2	1	1
1	70	35	1	1	1
1	70	5	1	1	1
1	70	25	2	1	1
1	70	30	2	1	1
1	70	35	1	1	1
1	70	10	1	1	1
1	70	35	2	1	1
1	70	20	1	1	1
1	70	20	2	1	1
1	70	25	1	1	1
1	70	25	1	1	1
1	70	5	2	1	1
1	70	35	2	1	0
1	70	10	1	1	0
1	70	15	2	1	1
1	70	15	1	1	1
1	70	15	1	1	1
1	70	15	2	1	1
1	70	30	2	1	0
1	70	25	1	1	1
1	70	15	2	1	1
1	70	25	2	1	1
1	70	30	1	1	1
1	70	5	1	1	1
1	70	20	1	1	1
1	70	30	1	1	1
1	70	15	1	1	1
1	70	25	1	1	0
1	70	5	1	1	0
1	70	10	2	1	0
1	70	30	1	1	1
1	70	25	1	1	1
1	70	35	1	1	1
1	70	20	2	1	1
1	70	10	1	1	1
1	70	20	1	1	1
1	70	25	2	1	1
1	70	25	1	1	1
1	70	10	2	1	1
1	70	20	2	1	1
1	70	25	2	1	1
1	70	35	1	1	1
1	70	5	1	1	1
1	70	30	2	1	1
1	70	15	1	1	1
1	70	10	2	1	1
1	70	20	2	1	1
1	90	15	2	1	1
1	90	20	2	1	1
1	90	15	1	1	1
1	90	30	1	1	1
1	90	45	2	1	1
1	90	30	1	1	1
1	90	15	2	1	1
1	90	15	1	1	1
1	90	15	2	1	1
1	90	20	2	1	1
1	90	15	1	1	1
1	90	25	2	1	1
1	90	35	1	1	1
1	90	30	2	1	1
1	90	25	1	1	1
1	90	45	2	1	1
1	90	30	2	1	1
1	90	45	1	1	1
1	90	40	1	1	1
1	90	45	2	1	1
1	90	45	1	1	1
1	90	40	2	1	1
1	90	25	2	1	1
1	90	45	1	1	1
1	90	15	1	1	1
1	90	35	2	1	1
1	90	40	2	1	1
1	90	45	1	1	1
1	90	20	1	1	1
1	90	45	2	1	1
1	90	30	1	1	1
1	90	30	2	1	1
1	90	35	1	1	1
1	90	35	1	1	1
1	90	15	2	1	1
1	90	45	1	1	1
1	90	20	2	1	1
1	90	25	2	1	1
1	90	25	1	1	1
1	90	25	1	1	1
1	90	25	2	1	1
1	90	40	1	1	1
1	90	35	1	1	1
1	90	25	1	1	0
1	90	35	2	1	1
1	90	40	1	1	1
1	90	15	2	1	0
1	90	30	1	1	1
1	90	40	1	1	1
1	90	25	1	1	1
1	90	35	2	1	1
1	90	15	2	1	1
1	90	20	1	1	1
1	90	40	1	1	1
1	90	35	1	1	1
1	90	45	1	1	1
1	90	30	2	1	1
1	90	20	1	1	1
1	90	30	1	1	1
1	90	35	2	1	1
1	90	35	1	1	1
1	90	20	2	1	1
1	90	30	2	1	1
1	90	35	2	1	1
1	90	45	1	1	1
1	90	15	1	1	1
1	90	40	2	1	1
1	90	25	1	1	1
1	90	20	2	1	1
1	90	30	2	1	1
1	40	10	2	1	1
1	40	30	1	1	1
1	40	5	2	1	1
1	40	30	2	1	0
1	40	25	1	1	1
1	40	20	1	1	1
1	40	25	1	1	1
1	40	20	2	1	1
1	40	20	2	1	1
1	40	15	2	1	1
1	40	10	1	1	1
1	40	10	2	1	0
1	40	5	2	1	0
1	40	30	1	1	1
1	40	10	1	1	1
1	40	5	2	1	1
1	40	15	2	1	1
1	40	20	2	1	1
1	40	10	2	1	1
1	40	5	1	1	0
1	40	35	2	1	1
1	40	10	2	1	1
1	40	15	2	1	1
1	40	20	1	1	1
1	40	10	2	1	0
1	40	30	1	1	1
1	40	5	2	1	1
1	40	15	2	1	1
1	40	25	2	1	1
1	40	5	1	1	0
1	40	35	1	1	1
1	40	30	2	1	1
1	40	30	2	1	1
1	40	25	1	1	1
1	40	25	2	1	1
1	40	30	2	1	1
1	40	10	2	1	0
1	40	35	2	1	1
1	40	25	1	1	1
1	40	5	2	1	1
1	40	5	1	1	1
1	40	15	1	1	1
1	40	30	2	1	1
1	40	5	1	1	1
1	40	10	1	1	1
1	40	10	2	1	0
1	40	5	2	1	1
1	40	30	2	1	0
1	40	20	1	1	0
1	40	15	2	1	1
1	40	25	2	1	1
1	40	25	1	1	1
1	40	30	2	1	1
1	40	25	1	1	1
1	40	35	2	1	1
1	40	35	1	1	1
1	40	30	2	1	1
1	40	35	1	1	1
1	40	35	2	1	1
1	40	25	2	1	1
1	40	25	2	1	0
1	40	15	1	1	1
1	40	5	1	1	0
1	40	25	1	1	1
1	40	35	2	1	1
1	40	25	1	1	1
1	40	30	1	1	1
1	40	5	2	1	0
1	40	20	1	1	1
1	40	15	2	1	0
1	50	10	2	1	1
1	50	30	1	1	1
1	50	5	1	1	0
1	50	30	1	1	1
1	50	25	1	1	1
1	50	20	1	1	1
1	50	25	1	1	1
1	50	20	2	1	1
1	50	20	2	1	1
1	50	15	1	1	0
1	50	10	1	1	1
1	50	10	1	1	1
1	50	5	1	1	1
1	50	30	1	1	1
1	50	10	1	1	1
1	50	5	2	1	1
1	50	15	2	1	1
1	50	20	2	1	1
1	50	10	2	1	1
1	50	5	2	1	1
1	50	35	2	1	1
1	50	10	2	1	1
1	50	15	2	1	1
1	50	20	1	1	1
1	50	10	2	1	0
1	50	30	1	1	1
1	50	5	2	1	1
1	50	15	2	1	1
1	50	25	2	1	1
1	50	5	2	1	1
1	50	35	1	1	1
1	50	30	2	1	1
1	50	30	2	1	1
1	50	25	1	1	1
1	50	25	2	1	1
1	50	30	2	1	1
1	50	10	2	1	0
1	50	35	2	1	1
1	50	25	1	1	1
1	50	5	1	1	0
1	50	5	1	1	1
1	50	15	1	1	1
1	50	30	2	1	1
1	50	5	2	1	0
1	50	10	2	1	0
1	50	10	1	1	1
1	50	5	2	1	1
1	50	30	1	1	1
1	50	20	2	1	1
1	50	15	2	1	1
1	50	25	2	1	1
1	50	25	1	1	1
1	50	30	2	1	1
1	50	25	1	1	1
1	50	35	2	1	1
1	50	35	1	1	1
1	50	30	2	1	1
1	50	35	1	1	1
1	50	35	2	1	1
1	50	25	2	1	1
1	50	25	1	1	1
1	50	15	1	1	1
1	50	5	2	1	1
1	50	25	1	1	1
1	50	35	2	1	1
1	50	25	1	1	1
1	50	30	1	1	1
1	50	5	2	1	0
1	50	20	1	1	1
1	50	15	2	1	0
1	70	10	2	1	0
1	70	30	2	1	1
1	70	5	1	1	1
1	70	30	2	1	1
1	70	25	1	1	0
1	70	20	2	1	1
1	70	25	1	1	0
1	70	20	1	1	1
1	70	20	1	1	1
1	70	15	1	1	1
1	70	10	2	1	1
1	70	10	2	1	1
1	70	5	1	1	0
1	70	30	2	1	1
1	70	10	2	1	1
1	70	5	1	1	1
1	70	15	1	1	1
1	70	20	2	1	0
1	70	10	1	1	1
1	70	5	2	1	0
1	70	35	1	1	1
1	70	10	1	1	1
1	70	15	2	1	0
1	70	20	2	1	1
1	70	10	2	1	1
1	70	30	2	1	1
1	70	5	1	1	1
1	70	15	1	1	1
1	70	25	1	1	1
1	70	5	1	1	1
1	70	35	2	1	1
1	70	30	1	1	1
1	70	30	1	1	1
1	70	25	2	1	1
1	70	25	1	1	1
1	70	30	1	1	1
1	70	10	2	1	1
1	70	35	2	1	0
1	70	25	1	1	0
1	70	5	1	1	1
1	70	5	1	1	0
1	70	15	2	1	1
1	70	30	1	1	1
1	70	5	1	1	0
1	70	10	2	1	1
1	70	10	2	1	1
1	70	5	1	1	1
1	70	30	2	1	1
1	70	20	1	1	1
1	70	15	1	1	1
1	70	25	2	1	0
1	70	25	2	1	1
1	70	30	1	1	1
1	70	25	2	1	1
1	70	35	1	1	1
1	70	35	2	1	1
1	70	30	1	1	1
1	70	35	2	1	1
1	70	35	1	1	1
1	70	25	1	1	1
1	70	25	2	1	1
1	70	15	2	1	1
1	70	5	2	1	0
1	70	25	2	1	1
1	70	35	2	1	0
1	70	25	2	1	1
1	70	30	2	1	1
1	70	5	1	1	0
1	70	20	2	1	1
1	70	15	2	1	1
1	90	20	2	1	0
1	90	40	2	1	1
1	90	15	1	1	1
1	90	40	2	1	1
1	90	35	2	1	1
1	90	30	2	1	1
1	90	35	2	1	1
1	90	30	1	1	1
1	90	30	1	1	1
1	90	25	2	1	0
1	90	20	2	1	1
1	90	20	2	1	1
1	90	15	2	1	1
1	90	40	2	1	1
1	90	20	2	1	1
1	90	15	2	1	0
1	90	25	1	1	1
1	90	30	1	1	1
1	90	20	1	1	1
1	90	15	1	1	1
1	90	45	1	1	1
1	90	20	1	1	1
1	90	25	1	1	1
1	90	30	2	1	1
1	90	20	2	1	1
1	90	40	2	1	1
1	90	15	1	1	1
1	90	25	1	1	1
1	90	35	1	1	1
1	90	15	1	1	1
1	90	45	2	1	1
1	90	40	1	1	1
1	90	40	1	1	1
1	90	35	2	1	1
1	90	35	1	1	1
1	90	40	1	1	1
1	90	20	2	1	1
1	90	45	1	1	1
1	90	35	2	1	1
1	90	15	1	1	1
1	90	15	2	1	1
1	90	25	2	1	1
1	90	40	1	1	1
1	90	15	2	1	1
1	90	20	2	1	1
1	90	20	2	1	1
1	90	15	1	1	1
1	90	40	2	1	1
1	90	30	1	1	1
1	90	25	1	1	1
1	90	35	1	1	1
1	90	35	2	1	1
1	90	40	1	1	1
1	90	35	2	1	1
1	90	45	1	1	1
1	90	45	2	1	1
1	90	40	1	1	1
1	90	45	2	1	1
1	90	45	1	1	1
1	90	35	1	1	1
1	90	35	2	1	1
1	90	25	2	1	1
1	90	15	1	1	1
1	90	35	2	1	1
1	90	45	1	1	1
1	90	35	2	1	1
1	90	40	2	1	1
1	90	15	2	1	1
1	90	30	2	1	1
1	90	25	2	1	1
2	40	30	2	1	1
2	40	5	2	1	1
2	40	15	1	1	1
2	40	15	1	1	1
2	40	10	1	1	1
2	40	30	1	1	1
2	40	20	1	1	1
2	40	25	2	1	1
2	40	20	2	1	1
2	40	15	1	1	1
2	40	30	1	1	1
2	40	20	1	1	1
2	40	5	2	1	0
2	40	20	2	1	1
2	40	15	2	1	0
2	40	20	2	1	1
2	40	20	1	1	1
2	40	35	1	1	1
2	40	5	2	1	1
2	40	10	2	1	1
2	40	30	2	1	1
2	40	20	2	1	1
2	40	15	2	1	0
2	40	35	2	1	1
2	40	25	2	1	1
2	40	15	2	1	1
2	40	10	1	1	1
2	40	15	1	1	1
2	40	30	1	1	1
2	40	35	2	1	1
2	40	20	2	1	0
2	40	10	2	1	1
2	40	30	1	1	1
2	40	30	1	1	1
2	40	25	1	1	1
2	40	10	2	1	1
2	40	30	2	1	0
2	40	5	2	1	0
2	40	35	1	1	1
2	40	25	2	1	1
2	40	35	2	1	1
2	40	10	2	1	1
2	40	30	2	1	1
2	40	10	2	1	1
2	40	30	1	1	1
2	40	20	2	1	1
2	40	20	1	1	1
2	40	20	1	1	1
2	40	5	1	1	1
2	40	20	2	1	1
2	40	10	2	1	0
2	40	25	2	1	1
2	40	35	1	1	1
2	40	10	1	1	0
2	40	5	1	1	1
2	40	15	1	1	1
2	40	20	2	1	1
2	40	35	1	1	1
2	40	5	2	1	1
2	40	30	2	1	1
2	40	10	2	1	0
2	40	20	2	1	1
2	40	25	2	1	1
2	40	5	2	1	1
2	40	10	2	1	0
2	40	5	2	1	0
2	40	10	2	1	1
2	40	30	2	1	1
2	40	20	2	1	1
2	40	25	1	1	1
2	50	30	2	1	1
2	50	5	2	1	1
2	50	15	1	1	1
2	50	15	2	1	0
2	50	10	2	1	0
2	50	30	1	1	1
2	50	20	1	1	1
2	50	25	2	1	1
2	50	20	2	1	1
2	50	15	2	1	0
2	50	30	1	1	1
2	50	20	1	1	1
2	50	5	2	1	0
2	50	20	2	1	1
2	50	15	1	1	1
2	50	20	2	1	1
2	50	20	2	1	0
2	50	35	1	1	1
2	50	5	2	1	1
2	50	10	2	1	1
2	50	30	2	1	1
2	50	20	2	1	1
2	50	15	1	1	1
2	50	35	2	1	1
2	50	25	2	1	1
2	50	15	2	1	1
2	50	10	1	1	1
2	50	15	1	1	1
2	50	30	1	1	1
2	50	35	2	1	1
2	50	20	1	1	1
2	50	10	2	1	1
2	50	30	1	1	1
2	50	30	1	1	1
2	50	25	1	1	1
2	50	10	2	1	1
2	50	30	1	1	1
2	50	5	2	1	0
2	50	35	1	1	1
2	50	25	2	1	1
2	50	35	2	1	1
2	50	10	2	1	1
2	50	30	2	1	1
2	50	10	2	1	1
2	50	30	1	1	1
2	50	20	2	1	1
2	50	20	1	1	1
2	50	20	1	1	1
2	50	5	1	1	1
2	50	20	2	1	1
2	50	10	1	1	1
2	50	25	2	1	1
2	50	35	1	1	1
2	50	10	2	1	1
2	50	5	1	1	1
2	50	15	2	1	0
2	50	20	2	1	1
2	50	35	1	1	1
2	50	5	1	1	0
2	50	30	2	1	1
2	50	10	1	1	1
2	50	20	2	1	1
2	50	25	2	1	1
2	50	5	2	1	1
2	50	10	1	1	1
2	50	5	2	1	0
2	50	10	2	1	1
2	50	30	2	1	1
2	50	20	2	1	1
2	50	25	2	1	0
2	70	30	1	1	1
2	70	5	2	1	0
2	70	15	2	1	1
2	70	15	2	1	1
2	70	10	2	1	1
2	70	30	2	1	1
2	70	20	2	1	1
2	70	25	1	1	1
2	70	20	1	1	1
2	70	15	2	1	1
2	70	30	2	1	1
2	70	20	2	1	1
2	70	5	2	1	1
2	70	20	1	1	1
2	70	15	2	1	1
2	70	20	1	1	1
2	70	20	2	1	1
2	70	35	1	1	0
2	70	5	1	1	1
2	70	10	2	1	0
2	70	30	1	1	1
2	70	20	1	1	1
2	70	15	2	1	1
2	70	35	1	1	1
2	70	25	1	1	1
2	70	15	1	1	1
2	70	10	2	1	1
2	70	15	2	1	1
2	70	30	2	1	1
2	70	35	1	1	1
2	70	20	2	1	1
2	70	10	1	1	1
2	70	30	2	1	1
2	70	30	2	1	1
2	70	25	2	1	1
2	70	10	2	1	0
2	70	30	2	1	1
2	70	5	2	1	1
2	70	35	2	1	1
2	70	25	1	1	1
2	70	35	1	1	1
2	70	10	1	1	1
2	70	30	1	1	1
2	70	10	1	1	1
2	70	30	2	1	1
2	70	20	1	1	1
2	70	20	2	1	1
2	70	20	2	1	1
2	70	5	2	1	1
2	70	20	1	1	1
2	70	10	2	1	1
2	70	25	1	1	1
2	70	35	2	1	1
2	70	10	2	1	0
2	70	5	1	1	0
2	70	15	2	1	1
2	70	20	1	1	1
2	70	35	2	1	1
2	70	5	1	1	1
2	70	30	1	1	1
2	70	10	1	1	0
2	70	20	1	1	1
2	70	25	1	1	1
2	70	5	2	1	0
2	70	10	2	1	1
2	70	5	2	1	1
2	70	10	1	1	1
2	70	30	1	1	1
2	70	20	1	1	1
2	70	25	2	1	1
2	90	40	1	1	1
2	90	15	1	1	1
2	90	25	2	1	1
2	90	25	2	1	1
2	90	20	2	1	1
2	90	40	2	1	1
2	90	30	2	1	1
2	90	35	2	1	0
2	90	30	1	1	1
2	90	25	2	1	1
2	90	40	2	1	1
2	90	30	2	1	1
2	90	15	2	1	1
2	90	30	1	1	1
2	90	25	2	1	1
2	90	30	1	1	1
2	90	30	2	1	1
2	90	45	2	1	1
2	90	15	2	1	0
2	90	20	1	1	1
2	90	40	1	1	1
2	90	30	1	1	1
2	90	25	2	1	1
2	90	45	1	1	1
2	90	35	1	1	1
2	90	25	1	1	1
2	90	20	2	1	1
2	90	25	2	1	1
2	90	40	2	1	1
2	90	45	1	1	1
2	90	30	2	1	1
2	90	20	1	1	1
2	90	40	2	1	1
2	90	40	2	1	1
2	90	35	2	1	1
2	90	20	2	1	0
2	90	40	2	1	1
2	90	15	2	1	1
2	90	45	2	1	1
2	90	35	1	1	1
2	90	45	1	1	1
2	90	20	1	1	1
2	90	40	1	1	1
2	90	20	1	1	1
2	90	40	2	1	1
2	90	30	1	1	1
2	90	30	2	1	1
2	90	30	2	1	1
2	90	15	2	1	1
2	90	30	1	1	1
2	90	20	2	1	1
2	90	35	1	1	1
2	90	45	2	1	1
2	90	20	1	1	1
2	90	15	2	1	1
2	90	25	2	1	1
2	90	30	1	1	1
2	90	45	2	1	1
2	90	15	1	1	1
2	90	40	1	1	1
2	90	20	2	1	1
2	90	30	1	1	1
2	90	35	1	1	1
2	90	15	1	1	1
2	90	20	2	1	1
2	90	15	2	1	1
2	90	20	1	1	1
2	90	40	1	1	1
2	90	30	1	1	1
2	90	35	2	1	1
2	40	25	2	1	1
2	40	10	2	1	0
2	40	20	2	1	0
2	40	5	2	1	0
2	40	15	1	1	1
2	40	35	1	1	1
2	40	15	2	1	1
2	40	10	2	1	1
2	40	35	1	1	1
2	40	20	2	1	0
2	40	10	1	1	1
2	40	25	2	1	1
2	40	20	1	1	1
2	40	25	2	1	1
2	40	15	2	1	1
2	40	20	2	1	1
2	40	5	1	1	1
2	40	35	1	1	1
2	40	35	2	1	1
2	40	5	2	1	0
2	40	35	1	1	1
2	40	30	2	1	1
2	40	15	2	1	1
2	40	25	2	1	0
2	40	35	1	1	1
2	40	30	1	1	1
2	40	5	2	1	1
2	40	5	2	1	0
2	40	10	2	1	1
2	40	5	1	1	1
2	40	15	2	1	0
2	40	25	2	1	1
2	40	10	2	1	1
2	40	30	2	1	1
2	40	10	2	1	0
2	40	20	2	1	1
2	40	15	2	1	1
2	40	15	2	1	1
2	40	15	2	1	0
2	40	15	2	1	1
2	40	35	1	1	1
2	40	20	2	1	0
2	40	35	2	1	0
2	40	15	2	1	0
2	40	5	2	1	0
2	40	15	2	1	1
2	40	25	2	1	0
2	40	15	1	1	1
2	40	30	2	1	1
2	40	10	2	1	1
2	40	5	2	1	1
2	40	35	2	1	1
2	40	15	2	1	1
2	40	25	1	1	1
2	40	30	2	1	0
2	40	35	2	1	1
2	40	10	2	1	1
2	40	20	1	1	1
2	40	15	2	1	1
2	40	35	2	1	1
2	40	35	2	1	1
2	40	30	1	1	1
2	40	30	1	1	1
2	40	35	2	1	0
2	40	10	1	1	0
2	40	25	1	1	1
2	40	35	1	1	1
2	40	30	2	1	1
2	40	25	2	1	1
2	40	10	2	1	1
2	50	25	2	1	1
2	50	10	2	1	0
2	50	20	1	1	1
2	50	5	2	1	0
2	50	15	2	1	0
2	50	35	1	1	1
2	50	15	2	1	1
2	50	10	2	1	1
2	50	35	1	1	1
2	50	20	1	1	1
2	50	10	2	1	0
2	50	25	2	1	1
2	50	20	2	1	0
2	50	25	2	1	1
2	50	15	2	1	1
2	50	20	2	1	1
2	50	5	2	1	0
2	50	35	1	1	1
2	50	35	2	1	1
2	50	5	1	1	1
2	50	35	1	1	1
2	50	30	2	1	1
2	50	15	2	1	1
2	50	25	1	1	1
2	50	35	1	1	1
2	50	30	1	1	1
2	50	5	2	1	1
2	50	5	2	1	0
2	50	10	2	1	1
2	50	5	1	1	1
2	50	15	1	1	1
2	50	25	2	1	1
2	50	10	2	1	1
2	50	30	2	1	1
2	50	10	2	1	0
2	50	20	2	1	1
2	50	15	2	1	1
2	50	15	2	1	1
2	50	15	1	1	1
2	50	15	2	1	1
2	50	35	1	1	1
2	50	20	1	1	1
2	50	35	1	1	1
2	50	15	2	1	0
2	50	5	2	1	0
2	50	15	2	1	1
2	50	25	2	1	0
2	50	15	1	1	1
2	50	30	2	1	1
2	50	10	2	1	1
2	50	5	2	1	1
2	50	35	2	1	1
2	50	15	2	1	1
2	50	25	1	1	1
2	50	30	1	1	1
2	50	35	2	1	1
2	50	10	1	1	0
2	50	20	1	1	1
2	50	15	2	1	1
2	50	35	2	1	1
2	50	35	2	1	1
2	50	30	1	1	1
2	50	30	1	1	1
2	50	35	1	1	1
2	50	10	2	1	1
2	50	25	1	1	1
2	50	35	1	1	1
2	50	30	2	1	1
2	50	25	2	1	1
2	50	10	2	1	1
2	70	25	1	1	1
2	70	10	2	1	1
2	70	20	2	1	1
2	70	5	2	1	1
2	70	15	2	1	1
2	70	35	2	1	1
2	70	15	1	1	1
2	70	10	1	1	1
2	70	35	2	1	1
2	70	20	2	1	1
2	70	10	2	1	1
2	70	25	1	1	1
2	70	20	2	1	1
2	70	25	1	1	1
2	70	15	1	1	1
2	70	20	1	1	1
2	70	5	1	1	0
2	70	35	2	1	1
2	70	35	1	1	1
2	70	5	1	1	0
2	70	35	2	1	1
2	70	30	1	1	1
2	70	15	2	1	0
2	70	25	2	1	1
2	70	35	2	1	1
2	70	30	2	1	1
2	70	5	1	1	1
2	70	5	2	1	1
2	70	10	1	1	1
2	70	5	2	1	1
2	70	15	2	1	1
2	70	25	1	1	1
2	70	10	2	1	0
2	70	30	1	1	1
2	70	10	2	1	1
2	70	20	2	1	0
2	70	15	1	1	1
2	70	15	1	1	1
2	70	15	2	1	1
2	70	15	1	1	1
2	70	35	2	1	1
2	70	20	2	1	1
2	70	35	2	1	1
2	70	15	2	1	1
2	70	5	1	1	0
2	70	15	1	1	1
2	70	25	2	1	1
2	70	15	2	1	1
2	70	30	1	1	1
2	70	10	1	1	1
2	70	5	1	1	1
2	70	35	1	1	1
2	70	15	1	1	1
2	70	25	2	1	1
2	70	30	2	1	1
2	70	35	1	1	1
2	70	10	1	1	1
2	70	20	2	1	1
2	70	15	1	1	1
2	70	35	1	1	1
2	70	35	1	1	1
2	70	30	2	1	1
2	70	30	2	1	1
2	70	35	2	1	1
2	70	10	2	1	0
2	70	25	2	1	1
2	70	35	2	1	1
2	70	30	1	1	1
2	70	25	1	1	1
2	70	10	1	1	1
2	90	35	1	1	1
2	90	20	2	1	1
2	90	30	2	1	1
2	90	15	2	1	1
2	90	25	2	1	1
2	90	45	2	1	1
2	90	25	1	1	1
2	90	20	2	1	0
2	90	45	2	1	1
2	90	30	2	1	1
2	90	20	2	1	1
2	90	35	1	1	1
2	90	30	2	1	1
2	90	35	1	1	1
2	90	25	1	1	1
2	90	30	1	1	1
2	90	15	2	1	1
2	90	45	2	1	1
2	90	45	1	1	1
2	90	15	2	1	1
2	90	45	2	1	1
2	90	40	1	1	1
2	90	25	2	1	0
2	90	35	2	1	1
2	90	45	2	1	1
2	90	40	2	1	1
2	90	15	1	1	1
2	90	15	2	1	1
2	90	20	2	1	0
2	90	15	2	1	1
2	90	25	2	1	1
2	90	35	1	1	1
2	90	20	1	1	1
2	90	40	1	1	1
2	90	20	2	1	1
2	90	30	1	1	1
2	90	25	1	1	1
2	90	25	1	1	1
2	90	25	2	1	1
2	90	25	2	1	0
2	90	45	2	1	1
2	90	30	2	1	1
2	90	45	2	1	1
2	90	25	2	1	1
2	90	15	2	1	1
2	90	25	1	1	1
2	90	35	2	1	1
2	90	25	2	1	1
2	90	40	1	1	1
2	90	20	2	1	0
2	90	15	1	1	1
2	90	45	1	1	1
2	90	25	1	1	1
2	90	35	2	1	1
2	90	40	2	1	1
2	90	45	1	1	1
2	90	20	1	1	1
2	90	30	2	1	1
2	90	25	1	1	1
2	90	45	1	1	1
2	90	45	2	1	0
2	90	40	2	1	1
2	90	40	2	1	1
2	90	45	2	1	1
2	90	20	1	1	1
2	90	35	2	1	1
2	90	45	2	1	1
2	90	40	1	1	1
2	90	35	1	1	1
2	90	20	2	1	0
2	40	5	2	1	0
2	40	10	2	1	0
2	40	5	2	1	1
2	40	20	2	1	1
2	40	35	1	1	1
2	40	20	2	1	1
2	40	5	2	1	0
2	40	5	2	1	1
2	40	5	1	1	1
2	40	10	2	1	0
2	40	5	2	1	1
2	40	15	2	1	0
2	40	25	2	1	1
2	40	20	1	1	1
2	40	15	2	1	1
2	40	35	1	1	1
2	40	20	1	1	1
2	40	35	2	1	1
2	40	30	2	1	1
2	40	35	1	1	1
2	40	35	2	1	1
2	40	30	1	1	1
2	40	15	2	1	0
2	40	35	2	1	1
2	40	5	2	1	1
2	40	25	1	1	1
2	40	30	1	1	1
2	40	35	2	1	1
2	40	10	2	1	1
2	40	35	1	1	1
2	40	20	2	1	1
2	40	20	1	1	1
2	40	25	2	1	1
2	40	25	2	1	1
2	40	5	1	1	1
2	40	35	2	1	1
2	40	10	1	1	1
2	40	15	1	1	1
2	40	15	2	1	1
2	40	15	1	1	0
2	40	15	1	1	1
2	40	30	2	1	1
2	40	25	2	1	1
2	40	15	1	1	1
2	40	25	1	1	1
2	40	30	2	1	1
2	40	5	2	1	1
2	40	20	2	1	1
2	40	30	2	1	1
2	40	15	2	1	1
2	40	25	1	1	1
2	40	5	1	1	1
2	40	10	2	1	1
2	40	30	2	1	1
2	40	25	2	1	1
2	40	35	2	1	1
2	40	20	1	1	1
2	40	10	2	1	1
2	40	20	2	1	1
2	40	25	1	1	1
2	40	25	2	1	1
2	40	10	2	1	0
2	40	20	1	1	1
2	40	25	2	1	0
2	40	35	2	1	1
2	40	5	2	1	1
2	40	30	1	1	1
2	40	15	2	1	1
2	40	10	1	1	1
2	40	20	1	1	1
2	50	5	1	1	1
2	50	10	1	1	1
2	50	5	2	1	1
2	50	20	2	1	1
2	50	35	1	1	1
2	50	20	2	1	1
2	50	5	2	1	0
2	50	5	2	1	1
2	50	5	1	1	1
2	50	10	1	1	1
2	50	5	2	1	1
2	50	15	2	1	0
2	50	25	2	1	1
2	50	20	1	1	1
2	50	15	1	1	0
2	50	35	1	1	1
2	50	20	1	1	1
2	50	35	2	1	1
2	50	30	2	1	1
2	50	35	1	1	1
2	50	35	2	1	1
2	50	30	1	1	1
2	50	15	1	1	1
2	50	35	2	1	1
2	50	5	2	1	1
2	50	25	1	1	1
2	50	30	1	1	1
2	50	35	2	1	1
2	50	10	2	1	1
2	50	35	1	1	1
2	50	20	2	1	1
2	50	20	1	1	1
2	50	25	2	1	1
2	50	25	2	1	1
2	50	5	2	1	0
2	50	35	2	1	1
2	50	10	1	1	1
2	50	15	1	1	1
2	50	15	2	1	1
2	50	15	2	1	1
2	50	15	1	1	1
2	50	30	2	1	1
2	50	25	2	1	1
2	50	15	1	1	1
2	50	25	1	1	1
2	50	30	2	1	1
2	50	5	2	1	1
2	50	20	2	1	1
2	50	30	2	1	1
2	50	15	2	1	1
2	50	25	1	1	1
2	50	5	2	1	0
2	50	10	2	1	1
2	50	30	2	1	1
2	50	25	2	1	1
2	50	35	2	1	1
2	50	20	1	1	1
2	50	10	2	1	1
2	50	20	2	1	1
2	50	25	1	1	1
2	50	25	2	1	1
2	50	10	2	1	0
2	50	20	1	1	1
2	50	25	2	1	0
2	50	35	2	1	1
2	50	5	2	1	1
2	50	30	1	1	1
2	50	15	2	1	1
2	50	10	1	1	1
2	50	20	2	1	0
2	70	5	2	1	1
2	70	10	2	1	1
2	70	5	2	1	0
2	70	20	1	1	1
2	70	35	2	1	1
2	70	20	1	1	1
2	70	5	1	1	0
2	70	5	2	1	0
2	70	5	1	1	0
2	70	10	1	1	0
2	70	5	2	1	0
2	70	15	2	1	1
2	70	25	1	1	1
2	70	20	2	1	1
2	70	15	1	1	1
2	70	35	2	1	1
2	70	20	2	1	1
2	70	35	1	1	1
2	70	30	2	1	0
2	70	35	2	1	1
2	70	35	1	1	1
2	70	30	2	1	1
2	70	15	1	1	0
2	70	35	1	1	1
2	70	5	1	1	1
2	70	25	2	1	1
2	70	30	2	1	1
2	70	35	1	1	1
2	70	10	2	1	0
2	70	35	2	1	1
2	70	20	1	1	1
2	70	20	2	1	1
2	70	25	2	1	0
2	70	25	1	1	1
2	70	5	2	1	1
2	70	35	1	1	1
2	70	10	2	1	1
2	70	15	2	1	1
2	70	15	1	1	1
2	70	15	1	1	1
2	70	15	2	1	1
2	70	30	1	1	1
2	70	25	2	1	0
2	70	15	2	1	1
2	70	25	2	1	1
2	70	30	1	1	1
2	70	5	2	1	0
2	70	20	1	1	1
2	70	30	1	1	1
2	70	15	2	1	0
2	70	25	2	1	1
2	70	5	2	1	1
2	70	10	2	1	0
2	70	30	1	1	1
2	70	25	2	1	0
2	70	35	1	1	1
2	70	20	1	1	0
2	70	10	2	1	0
2	70	20	1	1	1
2	70	25	2	1	1
2	70	25	1	1	1
2	70	10	2	1	1
2	70	20	2	1	1
2	70	25	2	1	1
2	70	35	1	1	1
2	70	5	1	1	1
2	70	30	2	1	1
2	70	15	1	1	1
2	70	10	2	1	1
2	70	20	2	1	1
2	90	15	2	1	1
2	90	20	2	1	1
2	90	15	1	1	1
2	90	30	1	1	1
2	90	45	2	1	1
2	90	30	1	1	1
2	90	15	2	1	1
2	90	15	1	1	1
2	90	15	2	1	1
2	90	20	2	1	1
2	90	15	1	1	1
2	90	25	2	1	1
2	90	35	1	1	1
2	90	30	2	1	1
2	90	25	1	1	1
2	90	45	2	1	1
2	90	30	2	1	1
2	90	45	1	1	1
2	90	40	1	1	1
2	90	45	2	1	1
2	90	45	1	1	1
2	90	40	2	1	1
2	90	25	2	1	1
2	90	45	1	1	1
2	90	15	2	1	0
2	90	35	2	1	1
2	90	40	2	1	1
2	90	45	1	1	1
2	90	20	2	1	0
2	90	45	2	1	1
2	90	30	1	1	1
2	90	30	2	1	1
2	90	35	1	1	1
2	90	35	1	1	1
2	90	15	2	1	1
2	90	45	1	1	1
2	90	20	2	1	1
2	90	25	1	1	0
2	90	25	1	1	1
2	90	25	1	1	1
2	90	25	2	1	1
2	90	40	1	1	1
2	90	35	1	1	1
2	90	25	2	1	1
2	90	35	2	1	1
2	90	40	1	1	1
2	90	15	1	1	1
2	90	30	1	1	1
2	90	40	1	1	1
2	90	25	1	1	1
2	90	35	2	1	1
2	90	15	2	1	1
2	90	20	1	1	1
2	90	40	1	1	1
2	90	35	1	1	1
2	90	45	1	1	1
2	90	30	2	1	1
2	90	20	1	1	1
2	90	30	1	1	1
2	90	35	2	1	1
2	90	35	1	1	1
2	90	20	2	1	1
2	90	30	2	1	1
2	90	35	2	1	1
2	90	45	1	1	1
2	90	15	1	1	1
2	90	40	2	1	1
2	90	25	1	1	1
2	90	20	2	1	1
2	90	30	2	1	1
2	40	10	2	1	1
2	40	30	1	1	1
2	40	5	1	1	0
2	40	30	1	1	1
2	40	25	1	1	1
2	40	20	1	1	1
2	40	25	1	1	1
2	40	20	2	1	1
2	40	20	2	1	1
2	40	15	2	1	1
2	40	10	1	1	1
2	40	10	2	1	0
2	40	5	1	1	1
2	40	30	1	1	1
2	40	10	2	1	0
2	40	5	2	1	1
2	40	15	2	1	1
2	40	20	2	1	1
2	40	10	2	1	1
2	40	5	2	1	1
2	40	35	2	1	1
2	40	10	2	1	1
2	40	15	2	1	1
2	40	20	1	1	1
2	40	10	2	1	0
2	40	30	1	1	1
2	40	5	2	1	1
2	40	15	2	1	1
2	40	25	2	1	1
2	40	5	2	1	1
2	40	35	1	1	1
2	40	30	2	1	1
2	40	30	2	1	1
2	40	25	1	1	1
2	40	25	2	1	1
2	40	30	2	1	1
2	40	10	2	1	0
2	40	35	2	1	1
2	40	25	1	1	1
[truncated: 14,801 more rows]
