# Supplementary material for: On the Edge: Haptic Discrimination of Edge Sharpness
Source: PLoS One. 2013 Sep 4;8(9):e73283. doi: 10.1371/journal.pone.0073283 (PMC3762717; doi:10.1371/journal.pone.0073283)
Supplement: Dataset S2 — Tab-delimited text file, with column headings, containing the complete data from Experiment 2. (TXT) [file pone.0073283.s010.txt]

Participant_no.	Reference_Shape	Difference	Position(1=L;2=R)	Exploration_Strategy(1=single;2=free)	Accuracy(1=correct;0=wrong)
1	70	30	1	1	1
1	70	5	2	1	0
1	70	15	2	1	1
1	70	15	1	1	0
1	70	10	1	1	0
1	70	30	2	1	1
1	70	20	2	1	1
1	70	25	1	1	1
1	70	20	2	1	0
1	70	15	1	1	0
1	70	30	2	1	1
1	70	20	2	1	1
1	70	5	1	1	0
1	70	20	2	1	0
1	70	15	2	1	1
1	70	20	1	1	1
1	70	20	2	1	1
1	70	35	2	1	1
1	70	5	1	1	1
1	70	10	2	1	0
1	70	30	1	1	1
1	70	20	1	1	1
1	70	15	2	1	1
1	70	35	1	1	1
1	70	25	2	1	0
1	70	15	1	1	1
1	70	10	2	1	1
1	70	15	2	1	1
1	70	30	2	1	1
1	70	35	2	1	0
1	70	20	1	1	0
1	70	10	2	1	0
1	70	30	2	1	1
1	70	30	2	1	1
1	70	25	2	1	1
1	70	10	1	1	1
1	70	30	2	1	1
1	70	5	1	1	0
1	70	35	1	1	0
1	70	25	1	1	1
1	70	35	1	1	1
1	70	10	2	1	0
1	70	30	1	1	1
1	70	10	1	1	1
1	70	30	2	1	1
1	70	20	2	1	0
1	70	20	2	1	1
1	70	20	2	1	1
1	70	5	1	1	0
1	70	20	1	1	1
1	70	10	2	1	1
1	70	25	1	1	1
1	70	35	2	1	1
1	70	10	1	1	1
1	70	5	1	1	0
1	70	15	1	1	0
1	70	20	1	1	1
1	70	35	2	1	1
1	70	5	1	1	1
1	70	30	1	1	1
1	70	10	1	1	0
1	70	20	2	1	0
1	70	25	1	1	1
1	70	5	2	1	0
1	70	10	2	1	1
1	70	5	2	1	1
1	70	10	1	1	1
1	70	30	1	1	1
1	70	20	1	1	1
1	70	25	2	1	1
1	70	25	1	1	1
1	70	10	2	1	1
1	70	20	2	1	1
1	70	5	1	1	0
1	70	15	2	1	1
1	70	35	2	1	1
1	70	15	1	1	1
1	70	10	2	1	0
1	70	35	2	1	1
1	70	20	1	1	0
1	70	10	1	1	0
1	70	25	1	1	1
1	70	20	1	1	0
1	70	25	1	1	1
1	70	15	1	1	1
1	70	20	1	1	1
1	70	5	2	1	1
1	70	35	2	1	1
1	70	35	1	1	1
1	70	5	2	1	1
1	70	35	2	1	1
1	70	30	1	1	1
1	70	15	1	1	1
1	70	25	2	1	1
1	70	35	2	1	1
1	70	30	2	1	1
1	70	5	1	1	1
1	70	5	1	1	0
1	70	10	1	1	1
1	70	5	1	1	0
1	70	15	2	1	1
1	70	25	1	1	1
1	70	10	2	1	0
1	70	30	1	1	1
1	70	10	2	1	1
1	70	20	1	1	1
1	70	15	1	1	1
1	70	15	1	1	1
1	70	15	2	1	1
1	70	15	1	1	1
1	70	35	1	1	0
1	70	20	2	1	1
1	70	35	2	1	1
1	70	15	2	1	1
1	70	5	1	1	0
1	70	15	1	1	1
1	70	25	2	1	1
1	70	15	1	1	0
1	70	30	1	1	1
1	70	10	1	1	1
1	70	5	1	1	1
1	70	35	2	1	0
1	70	15	1	1	1
1	70	25	2	1	1
1	70	30	2	1	1
1	70	35	1	1	1
1	70	10	1	1	1
1	70	20	2	1	1
1	70	15	2	1	0
1	70	35	1	1	1
1	70	35	1	1	1
1	70	30	2	1	1
1	70	30	1	1	0
1	70	35	2	1	1
1	70	10	2	1	0
1	70	25	2	1	1
1	70	35	2	1	1
1	70	30	1	1	1
1	70	25	2	1	0
1	70	10	2	1	0
1	70	5	2	1	1
1	70	10	2	1	1
1	70	5	1	1	1
1	70	20	1	1	1
1	70	35	2	1	1
1	70	20	1	1	1
1	70	5	1	1	0
1	70	5	2	1	0
1	70	5	2	1	1
1	70	10	1	1	0
1	70	5	2	1	0
1	70	15	2	1	1
1	70	25	1	1	1
1	70	20	2	1	1
1	70	15	2	1	0
1	70	35	1	1	0
1	70	20	2	1	1
1	70	35	2	1	0
1	70	30	1	1	1
1	70	35	1	1	0
1	70	35	1	1	1
1	70	30	1	1	0
1	70	15	2	1	1
1	70	35	1	1	1
1	70	5	2	1	0
1	70	25	2	1	1
1	70	30	1	1	0
1	70	35	1	1	1
1	70	10	2	1	0
1	70	35	2	1	1
1	70	20	2	1	0
1	70	20	2	1	1
1	70	25	2	1	0
1	70	25	1	1	1
1	70	5	2	1	1
1	70	35	1	1	1
1	70	10	1	1	0
1	70	15	2	1	1
1	70	15	1	1	1
1	70	15	1	1	1
1	70	15	1	1	0
1	70	30	1	1	1
1	70	25	2	1	0
1	70	15	2	1	1
1	70	25	2	1	1
1	70	30	1	1	1
1	70	5	2	1	0
1	70	20	1	1	1
1	70	30	1	1	1
1	70	15	1	1	1
1	70	25	2	1	1
1	70	5	1	1	0
1	70	10	1	1	1
1	70	30	1	1	1
1	70	25	1	1	1
1	70	35	1	1	1
1	70	20	2	1	1
1	70	10	2	1	0
1	70	20	1	1	1
1	70	25	1	1	0
1	70	25	1	1	1
1	70	10	2	1	1
1	70	20	2	1	1
1	70	25	2	1	1
1	70	35	1	1	1
1	70	5	1	1	1
1	70	30	2	1	1
1	70	15	1	1	1
1	70	10	2	1	1
1	70	20	2	1	1
1	70	10	1	1	1
1	70	30	2	1	1
1	70	5	1	1	1
1	70	30	2	1	1
1	70	25	2	1	1
1	70	20	2	1	1
1	70	25	1	1	0
1	70	20	2	1	0
1	70	20	2	1	0
1	70	15	1	1	1
1	70	10	2	1	1
1	70	10	2	1	1
1	70	5	1	1	0
1	70	30	2	1	1
1	70	10	2	1	1
1	70	5	1	1	1
1	70	15	1	1	1
1	70	20	2	1	0
1	70	10	2	1	0
1	70	5	1	1	1
1	70	35	2	1	0
1	70	10	1	1	1
1	70	15	1	1	1
1	70	20	1	1	0
1	70	10	2	1	1
1	70	30	1	1	0
1	70	5	1	1	1
1	70	15	2	1	0
1	70	25	1	1	1
1	70	5	2	1	0
1	70	35	1	1	0
1	70	30	1	1	1
1	70	30	1	1	1
1	70	25	2	1	1
1	70	25	1	1	1
1	70	30	1	1	1
1	70	10	1	1	0
1	70	35	2	1	0
1	70	25	2	1	1
1	70	5	1	1	1
1	70	5	2	1	1
1	70	15	2	1	1
1	70	30	1	1	1
1	70	5	1	1	0
1	70	10	2	1	1
1	70	10	1	1	0
1	70	5	1	1	1
1	70	30	2	1	1
1	70	20	2	1	0
1	70	15	1	1	1
1	70	25	2	1	0
1	70	25	2	1	1
1	70	30	1	1	1
1	70	25	2	1	1
1	70	35	2	1	0
1	70	35	2	1	1
1	70	30	1	1	1
1	70	35	1	1	0
1	70	35	2	1	0
1	70	25	1	1	1
1	70	25	2	1	1
1	70	15	2	1	1
1	70	5	1	1	1
1	70	25	2	1	1
1	70	35	1	1	1
1	70	25	2	1	1
1	70	30	2	1	1
1	70	5	2	1	1
1	70	20	2	1	1
1	70	15	1	1	0
2	70	30	2	1	0
2	70	5	1	1	1
2	70	15	2	1	1
2	70	15	2	1	1
2	70	10	1	1	0
2	70	30	2	1	1
2	70	20	1	1	0
2	70	25	2	1	0
2	70	20	2	1	0
2	70	15	2	1	1
2	70	30	2	1	1
2	70	20	2	1	1
2	70	5	1	1	0
2	70	20	1	1	1
2	70	15	1	1	0
2	70	20	1	1	1
2	70	20	2	1	1
2	70	35	2	1	1
2	70	5	1	1	1
2	70	10	1	1	1
2	70	30	1	1	1
2	70	20	2	1	0
2	70	15	1	1	0
2	70	35	1	1	1
2	70	25	1	1	1
2	70	15	1	1	1
2	70	10	2	1	1
2	70	15	1	1	0
2	70	30	2	1	1
2	70	35	1	1	1
2	70	20	1	1	0
2	70	10	1	1	1
2	70	30	2	1	1
2	70	30	2	1	1
2	70	25	2	1	1
2	70	10	1	1	1
2	70	30	2	1	1
2	70	5	1	1	0
2	70	35	2	1	1
2	70	25	1	1	1
2	70	35	1	1	1
2	70	10	2	1	0
2	70	30	1	1	1
2	70	10	1	1	1
2	70	30	2	1	1
2	70	20	1	1	1
2	70	20	2	1	1
2	70	20	2	1	1
2	70	5	2	1	1
2	70	20	1	1	1
2	70	10	2	1	1
2	70	25	1	1	1
2	70	35	2	1	1
2	70	10	1	1	1
2	70	5	2	1	1
2	70	15	2	1	1
2	70	20	2	1	0
2	70	35	2	1	1
2	70	5	2	1	0
2	70	30	1	1	1
2	70	10	2	1	1
2	70	20	2	1	0
2	70	25	1	1	1
2	70	5	1	1	1
2	70	10	2	1	1
2	70	5	2	1	1
2	70	10	1	1	1
2	70	30	1	1	1
2	70	20	1	1	1
2	70	25	2	1	1
2	70	25	1	1	1
2	70	10	2	1	1
2	70	20	2	1	1
2	70	5	2	1	1
2	70	15	2	1	1
2	70	35	2	1	1
2	70	15	2	1	0
2	70	10	2	1	0
2	70	35	2	1	1
2	70	20	2	1	1
2	70	10	2	1	1
2	70	25	1	1	1
2	70	20	1	1	0
2	70	25	1	1	1
2	70	15	1	1	1
2	70	20	1	1	1
2	70	5	2	1	1
2	70	35	2	1	1
2	70	35	1	1	1
2	70	5	1	1	0
2	70	35	2	1	1
2	70	30	1	1	1
2	70	15	2	1	0
2	70	25	2	1	1
2	70	35	2	1	1
2	70	30	2	1	1
2	70	5	2	1	0
2	70	5	2	1	1
2	70	10	1	1	1
2	70	5	1	1	0
2	70	15	2	1	1
2	70	25	2	1	0
2	70	10	1	1	1
2	70	30	1	1	1
2	70	10	1	1	0
2	70	20	1	1	1
2	70	15	1	1	1
2	70	15	1	1	1
2	70	15	2	1	1
2	70	15	2	1	0
2	70	35	2	1	1
2	70	20	2	1	1
2	70	35	2	1	1
2	70	15	2	1	1
2	70	5	1	1	0
2	70	15	1	1	1
2	70	25	2	1	1
2	70	15	2	1	1
2	70	30	1	1	1
2	70	10	1	1	1
2	70	5	1	1	1
2	70	35	1	1	1
2	70	15	2	1	0
2	70	25	2	1	1
2	70	30	2	1	1
2	70	35	1	1	1
2	70	10	2	1	0
2	70	20	2	1	1
2	70	15	1	1	1
2	70	35	1	1	1
2	70	35	1	1	1
2	70	30	2	1	1
2	70	30	2	1	1
2	70	35	2	1	1
2	70	10	2	1	0
2	70	25	1	1	0
2	70	35	2	1	1
2	70	30	1	1	1
2	70	25	1	1	1
2	70	10	1	1	1
2	70	5	1	1	0
2	70	10	2	1	1
2	70	5	2	1	0
2	70	20	1	1	1
2	70	35	2	1	1
2	70	20	1	1	1
2	70	5	2	1	1
2	70	5	1	1	1
2	70	5	2	1	1
2	70	10	2	1	1
2	70	5	1	1	1
2	70	15	2	1	1
2	70	25	1	1	1
2	70	20	2	1	1
2	70	15	1	1	1
2	70	35	2	1	1
2	70	20	2	1	1
2	70	35	1	1	1
2	70	30	1	1	1
2	70	35	2	1	1
2	70	35	1	1	1
2	70	30	2	1	1
2	70	15	2	1	1
2	70	35	1	1	1
2	70	5	2	1	0
2	70	25	2	1	1
2	70	30	2	1	1
2	70	35	1	1	1
2	70	10	2	1	0
2	70	35	2	1	1
2	70	20	1	1	1
2	70	20	2	1	1
2	70	25	1	1	1
2	70	25	1	1	1
2	70	5	2	1	1
2	70	35	1	1	1
2	70	10	1	1	0
2	70	15	1	1	0
2	70	15	2	1	0
2	70	15	1	1	1
2	70	15	1	1	0
2	70	30	1	1	1
2	70	25	2	1	0
2	70	15	2	1	1
2	70	25	2	1	1
2	70	30	1	1	1
2	70	5	2	1	0
2	70	20	1	1	1
2	70	30	1	1	1
2	70	15	2	1	0
2	70	25	2	1	1
2	70	5	2	1	1
2	70	10	1	1	1
2	70	30	1	1	1
2	70	25	1	1	1
2	70	35	1	1	1
2	70	20	2	1	1
2	70	10	1	1	1
2	70	20	1	1	1
2	70	25	2	1	1
2	70	25	1	1	1
2	70	10	2	1	1
2	70	20	2	1	1
2	70	25	2	1	1
2	70	35	1	1	1
2	70	5	1	1	1
2	70	30	2	1	1
2	70	15	1	1	1
2	70	10	1	1	0
2	70	20	2	1	1
2	70	10	1	1	1
2	70	30	2	1	1
2	70	5	1	1	1
2	70	30	2	1	1
2	70	25	2	1	1
2	70	20	2	1	1
2	70	25	2	1	1
2	70	20	1	1	1
2	70	20	1	1	1
2	70	15	2	1	0
2	70	10	1	1	0
2	70	10	2	1	1
2	70	5	2	1	1
2	70	30	2	1	1
2	70	10	2	1	1
2	70	5	1	1	1
2	70	15	2	1	0
2	70	20	1	1	1
2	70	10	1	1	1
2	70	5	2	1	0
2	70	35	1	1	1
2	70	10	2	1	0
2	70	15	2	1	0
2	70	20	2	1	1
2	70	10	2	1	1
2	70	30	2	1	1
2	70	5	2	1	0
2	70	15	2	1	0
2	70	25	1	1	1
2	70	5	1	1	1
2	70	35	2	1	1
2	70	30	1	1	1
2	70	30	1	1	1
2	70	25	2	1	1
2	70	25	1	1	1
2	70	30	1	1	1
2	70	10	1	1	0
2	70	35	1	1	1
2	70	25	2	1	1
2	70	5	2	1	0
2	70	5	2	1	1
2	70	15	2	1	1
2	70	30	1	1	1
2	70	5	2	1	1
2	70	10	2	1	1
2	70	10	2	1	1
2	70	5	1	1	1
2	70	30	2	1	1
2	70	20	1	1	1
2	70	15	2	1	0
2	70	25	1	1	1
2	70	25	2	1	1
2	70	30	1	1	1
2	70	25	2	1	1
2	70	35	1	1	1
2	70	35	2	1	1
2	70	30	1	1	1
2	70	35	2	1	1
2	70	35	1	1	1
2	70	25	1	1	1
2	70	25	2	1	1
2	70	15	2	1	1
2	70	5	2	1	0
2	70	25	2	1	1
2	70	35	1	1	1
2	70	25	2	1	1
2	70	30	2	1	1
2	70	5	2	1	1
2	70	20	1	1	0
2	70	15	2	1	1
3	70	30	1	1	1
3	70	5	2	1	0
3	70	15	2	1	1
3	70	15	1	1	0
3	70	10	2	1	1
3	70	30	2	1	1
3	70	20	2	1	1
3	70	25	1	1	1
3	70	20	1	1	1
3	70	15	1	1	0
3	70	30	2	1	1
3	70	20	2	1	1
3	70	5	2	1	1
3	70	20	2	1	0
3	70	15	2	1	1
3	70	20	1	1	1
3	70	20	2	1	1
3	70	35	2	1	1
3	70	5	1	1	1
3	70	10	1	1	1
3	70	30	1	1	1
3	70	20	1	1	1
3	70	15	2	1	1
3	70	35	1	1	1
3	70	25	1	1	1
3	70	15	2	1	0
3	70	10	2	1	1
3	70	15	1	1	0
3	70	30	2	1	1
3	70	35	1	1	1
3	70	20	2	1	1
3	70	10	1	1	1
3	70	30	2	1	1
3	70	30	2	1	1
3	70	25	2	1	1
3	70	10	2	1	0
3	70	30	2	1	1
3	70	5	1	1	0
3	70	35	2	1	1
3	70	25	1	1	1
3	70	35	1	1	1
3	70	10	1	1	1
3	70	30	1	1	1
3	70	10	1	1	1
3	70	30	2	1	1
3	70	20	1	1	1
3	70	20	2	1	1
3	70	20	2	1	1
3	70	5	2	1	1
3	70	20	2	1	0
3	70	10	2	1	1
3	70	25	1	1	1
3	70	35	2	1	1
3	70	10	2	1	0
3	70	5	2	1	1
3	70	15	2	1	1
3	70	20	1	1	1
3	70	35	2	1	1
3	70	5	1	1	1
3	70	30	1	1	1
3	70	10	2	1	1
3	70	20	1	1	1
3	70	25	2	1	0
3	70	5	2	1	0
3	70	10	2	1	1
3	70	5	2	1	1
3	70	10	1	1	1
3	70	30	1	1	1
3	70	20	1	1	1
3	70	25	2	1	1
3	70	25	1	1	1
3	70	10	2	1	1
3	70	20	2	1	1
3	70	5	2	1	1
3	70	15	1	1	0
3	70	35	2	1	1
3	70	15	1	1	1
3	70	10	1	1	1
3	70	35	2	1	1
3	70	20	2	1	1
3	70	10	2	1	1
3	70	25	1	1	1
3	70	20	1	1	0
3	70	25	2	1	0
3	70	15	2	1	0
3	70	20	1	1	1
3	70	5	2	1	1
3	70	35	2	1	1
3	70	35	1	1	1
3	70	5	1	1	0
3	70	35	2	1	1
3	70	30	1	1	1
3	70	15	1	1	1
3	70	25	2	1	1
3	70	35	2	1	1
3	70	30	2	1	1
3	70	5	1	1	1
3	70	5	2	1	1
3	70	10	2	1	0
3	70	5	1	1	0
3	70	15	1	1	0
3	70	25	1	1	1
3	70	10	2	1	0
3	70	30	1	1	1
3	70	10	1	1	0
3	70	20	1	1	1
3	70	15	1	1	1
3	70	15	2	1	0
3	70	15	2	1	1
3	70	15	2	1	0
3	70	35	2	1	1
3	70	20	2	1	1
3	70	35	2	1	1
3	70	15	1	1	0
3	70	5	2	1	1
3	70	15	1	1	1
3	70	25	2	1	1
3	70	15	2	1	1
3	70	30	1	1	1
3	70	10	2	1	0
3	70	5	2	1	0
3	70	35	1	1	1
3	70	15	1	1	1
3	70	25	2	1	1
3	70	30	2	1	1
3	70	35	1	1	1
3	70	10	1	1	1
3	70	20	2	1	1
3	70	15	1	1	1
3	70	35	1	1	1
3	70	35	1	1	1
3	70	30	2	1	1
3	70	30	2	1	1
3	70	35	2	1	1
3	70	10	2	1	0
3	70	25	2	1	1
3	70	35	2	1	1
3	70	30	1	1	1
3	70	25	1	1	1
3	70	10	1	1	1
3	70	5	1	1	0
3	70	10	2	1	1
3	70	5	2	1	0
3	70	20	2	1	0
3	70	35	2	1	1
3	70	20	1	1	1
3	70	5	2	1	1
3	70	5	1	1	1
3	70	5	2	1	1
3	70	10	1	1	0
3	70	5	1	1	1
3	70	15	1	1	0
3	70	25	1	1	1
3	70	20	1	1	0
3	70	15	1	1	1
3	70	35	2	1	1
3	70	20	2	1	1
3	70	35	1	1	1
3	70	30	1	1	1
3	70	35	2	1	1
3	70	35	1	1	1
3	70	30	2	1	1
3	70	15	1	1	0
3	70	35	1	1	1
3	70	5	2	1	0
3	70	25	1	1	0
3	70	30	2	1	1
3	70	35	1	1	1
3	70	10	1	1	1
3	70	35	2	1	1
3	70	20	1	1	1
3	70	20	2	1	1
3	70	25	1	1	1
3	70	25	1	1	1
3	70	5	2	1	1
3	70	35	1	1	1
3	70	10	2	1	1
3	70	15	2	1	1
3	70	15	1	1	1
3	70	15	1	1	1
3	70	15	2	1	1
3	70	30	1	1	1
3	70	25	1	1	1
3	70	15	2	1	1
3	70	25	2	1	1
3	70	30	1	1	1
3	70	5	1	1	1
3	70	20	1	1	1
3	70	30	1	1	1
3	70	15	2	1	0
3	70	25	2	1	1
3	70	5	1	1	0
3	70	10	2	1	0
3	70	30	1	1	1
3	70	25	1	1	1
3	70	35	1	1	1
3	70	20	2	1	1
3	70	10	1	1	1
3	70	20	1	1	1
3	70	25	2	1	1
3	70	25	1	1	1
3	70	10	2	1	1
3	70	20	2	1	1
3	70	25	2	1	1
3	70	35	1	1	1
3	70	5	1	1	1
3	70	30	2	1	1
3	70	15	1	1	1
3	70	10	1	1	0
3	70	20	1	1	0
3	70	10	1	1	1
3	70	30	2	1	1
3	70	5	1	1	1
3	70	30	2	1	1
3	70	25	2	1	1
3	70	20	2	1	1
3	70	25	2	1	1
3	70	20	1	1	1
3	70	20	1	1	1
3	70	15	1	1	1
3	70	10	1	1	0
3	70	10	1	1	0
3	70	5	2	1	1
3	70	30	2	1	1
3	70	10	1	1	0
3	70	5	1	1	1
3	70	15	2	1	0
3	70	20	1	1	1
3	70	10	2	1	0
3	70	5	1	1	1
3	70	35	1	1	1
3	70	10	2	1	0
3	70	15	1	1	1
3	70	20	2	1	1
3	70	10	1	1	0
3	70	30	2	1	1
3	70	5	1	1	1
3	70	15	1	1	1
3	70	25	1	1	1
3	70	5	1	1	1
3	70	35	2	1	1
3	70	30	1	1	1
3	70	30	1	1	1
3	70	25	2	1	1
3	70	25	1	1	1
3	70	30	2	1	0
3	70	10	2	1	1
3	70	35	1	1	1
3	70	25	2	1	1
3	70	5	1	1	1
3	70	5	2	1	1
3	70	15	2	1	1
3	70	30	1	1	1
3	70	5	2	1	1
3	70	10	1	1	0
3	70	10	2	1	1
3	70	5	2	1	0
3	70	30	2	1	1
3	70	20	1	1	1
3	70	15	1	1	1
3	70	25	1	1	1
3	70	25	2	1	1
3	70	30	1	1	1
3	70	25	2	1	1
3	70	35	1	1	1
3	70	35	2	1	1
3	70	30	1	1	1
3	70	35	2	1	1
3	70	35	1	1	1
3	70	25	1	1	1
3	70	25	2	1	1
3	70	15	1	1	0
3	70	5	1	1	1
3	70	25	2	1	1
3	70	35	1	1	1
3	70	25	2	1	1
3	70	30	2	1	1
3	70	5	1	1	0
3	70	20	1	1	0
3	70	15	2	1	1
4	70	10	2	1	1
4	70	35	1	1	0
4	70	30	2	1	0
4	70	25	2	1	1
4	70	10	2	1	1
4	70	35	2	1	1
4	70	5	2	1	0
4	70	30	1	1	1
4	70	5	2	1	1
4	70	30	2	1	1
4	70	25	1	1	1
4	70	35	1	1	1
4	70	20	1	1	1
4	70	20	1	1	1
4	70	10	2	1	0
4	70	5	2	1	1
4	70	15	1	1	0
4	70	10	2	1	0
4	70	25	2	1	1
4	70	30	1	1	1
4	70	10	2	1	0
4	70	35	1	1	1
4	70	35	2	1	1
4	70	25	2	1	1
4	70	30	2	1	1
4	70	35	2	1	0
4	70	35	2	1	1
4	70	35	2	1	1
4	70	30	2	1	1
4	70	5	2	1	0
4	70	5	2	1	1
4	70	30	2	1	1
4	70	30	2	1	1
4	70	20	2	1	1
4	70	30	2	1	1
4	70	30	2	1	1
4	70	5	2	1	1
4	70	25	2	1	1
4	70	5	2	1	1
4	70	15	1	1	1
4	70	15	2	1	0
4	70	20	1	1	1
4	70	35	1	1	1
4	70	5	2	1	1
4	70	25	2	1	1
4	70	35	1	1	1
4	70	35	1	1	1
4	70	20	2	1	0
4	70	20	2	1	1
4	70	30	2	1	0
4	70	30	1	1	1
4	70	5	2	1	0
4	70	25	2	1	0
4	70	15	2	1	0
4	70	30	1	1	1
4	70	35	1	1	0
4	70	5	2	1	1
4	70	25	2	1	0
4	70	35	2	1	0
4	70	20	2	1	1
4	70	35	2	1	1
4	70	30	1	1	1
4	70	30	2	1	1
4	70	5	1	1	1
4	70	5	1	1	1
4	70	20	2	1	0
4	70	10	1	1	1
4	70	20	2	1	0
4	70	25	2	1	0
4	70	5	2	1	1
4	70	30	2	1	1
4	70	35	2	1	1
4	70	15	2	1	1
4	70	10	2	1	1
4	70	25	1	1	1
4	70	25	1	1	1
4	70	35	2	1	0
4	70	15	2	1	1
4	70	30	2	1	1
4	70	10	2	1	0
4	70	10	2	1	1
4	70	25	1	1	1
4	70	5	1	1	1
4	70	15	2	1	1
4	70	5	2	1	0
4	70	10	2	1	1
4	70	25	1	1	1
4	70	30	2	1	1
4	70	30	2	1	0
4	70	10	2	1	1
4	70	10	2	1	0
4	70	25	2	1	1
4	70	30	2	1	0
4	70	25	2	1	0
4	70	10	2	1	1
4	70	10	2	1	1
4	70	15	2	1	0
4	70	5	2	1	1
4	70	5	2	1	0
4	70	20	2	1	1
4	70	5	2	1	0
4	70	5	2	1	1
4	70	35	2	1	1
4	70	15	2	1	0
4	70	15	2	1	1
4	70	10	2	1	1
4	70	10	2	1	0
4	70	20	2	1	0
4	70	15	2	1	1
4	70	15	2	1	1
4	70	35	1	1	1
4	70	25	2	1	1
4	70	25	2	1	0
4	70	5	2	1	1
4	70	30	2	1	1
4	70	15	2	1	1
4	70	15	1	1	1
4	70	10	2	1	0
4	70	25	2	1	1
4	70	25	2	1	1
4	70	25	1	1	1
4	70	20	1	1	1
4	70	25	1	1	1
4	70	5	2	1	1
4	70	10	1	1	0
4	70	35	2	1	1
4	70	20	2	1	1
4	70	25	1	1	1
4	70	5	2	1	0
4	70	10	1	1	1
4	70	20	1	1	1
4	70	15	1	1	1
4	70	30	2	1	1
4	70	15	2	1	1
4	70	30	1	1	1
4	70	5	2	1	0
4	70	15	1	1	1
4	70	10	2	1	1
4	70	30	1	1	1
4	70	10	1	1	0
4	70	10	2	1	0
4	70	5	2	1	0
4	70	10	1	1	1
4	70	15	2	1	0
4	70	30	1	1	1
4	70	10	2	1	1
4	70	20	2	1	1
4	70	30	1	1	1
4	70	30	2	1	0
4	70	5	1	1	1
4	70	15	2	1	0
4	70	20	2	1	1
4	70	5	1	1	0
4	70	15	2	1	0
4	70	30	1	1	1
4	70	10	2	1	1
4	70	30	2	1	1
4	70	25	1	1	1
4	70	20	1	1	1
4	70	5	2	1	1
4	70	30	1	1	1
4	70	30	2	1	1
4	70	35	2	1	1
4	70	25	2	1	1
4	70	30	2	1	0
4	70	5	2	1	1
4	70	30	1	1	1
4	70	30	1	1	1
4	70	35	2	1	0
4	70	10	2	1	0
4	70	30	1	1	1
4	70	5	2	1	0
4	70	35	2	1	0
4	70	10	2	1	1
4	70	15	2	1	1
4	70	35	2	1	1
4	70	25	2	1	1
4	70	15	2	1	0
4	70	20	1	1	1
4	70	20	1	1	1
4	70	20	2	1	1
4	70	20	1	1	1
4	70	35	1	1	1
4	70	5	1	1	1
4	70	15	2	1	1
4	70	10	2	1	1
4	70	20	1	1	1
4	70	10	1	1	0
4	70	20	2	1	1
4	70	15	1	1	1
4	70	15	2	1	1
4	70	15	2	1	1
4	70	20	1	1	1
4	70	10	1	1	1
4	70	5	2	1	1
4	70	15	1	1	1
4	70	10	2	1	0
4	70	15	2	1	1
4	70	25	2	1	0
4	70	35	2	1	1
4	70	15	2	1	1
4	70	10	2	1	1
4	70	35	1	1	1
4	70	5	2	1	1
4	70	15	2	1	1
4	70	20	2	1	1
4	70	5	1	1	1
4	70	20	1	1	1
4	70	10	2	1	0
4	70	15	1	1	1
4	70	35	1	1	1
4	70	35	2	1	0
4	70	15	1	1	1
4	70	35	2	1	1
4	70	5	2	1	1
4	70	20	2	1	1
4	70	25	2	1	1
4	70	10	1	1	0
4	70	25	2	1	0
4	70	25	2	1	1
4	70	35	2	1	1
4	70	5	2	1	0
4	70	25	1	1	1
4	70	15	1	1	1
4	70	20	2	1	1
4	70	15	2	1	1
4	70	20	1	1	1
4	70	5	2	1	1
4	70	35	2	1	1
4	70	15	2	1	1
4	70	25	2	1	1
4	70	20	2	1	1
4	70	10	2	1	0
4	70	20	2	1	1
4	70	5	2	1	0
4	70	30	2	1	1
4	70	25	2	1	1
4	70	20	2	1	0
4	70	5	1	1	0
4	70	25	1	1	1
4	70	35	2	1	1
4	70	5	2	1	0
4	70	35	2	1	0
4	70	20	2	1	1
4	70	20	2	1	0
4	70	25	2	1	1
4	70	5	2	1	0
4	70	20	2	1	1
4	70	20	1	1	1
4	70	25	2	1	1
4	70	15	2	1	1
4	70	20	2	1	1
4	70	10	2	1	0
4	70	35	1	1	1
4	70	25	2	1	1
4	70	35	2	1	1
4	70	35	1	1	1
4	70	35	2	1	0
4	70	15	2	1	0
4	70	35	2	1	0
4	70	10	2	1	0
4	70	20	1	1	0
4	70	15	2	1	1
4	70	25	2	1	0
4	70	10	2	1	0
4	70	30	2	1	1
4	70	30	2	1	1
4	70	20	2	1	1
4	70	15	1	1	1
4	70	35	2	1	1
4	70	25	2	1	1
4	70	25	2	1	1
4	70	15	2	1	0
4	70	10	1	1	1
4	70	10	1	1	0
4	70	20	2	1	1
4	70	35	2	1	1
4	70	30	2	1	1
4	70	30	2	1	1
4	70	25	2	1	0
5	70	30	1	1	1
5	70	5	2	1	0
5	70	15	2	1	1
5	70	15	2	1	1
5	70	10	2	1	1
5	70	30	2	1	1
5	70	20	2	1	1
5	70	25	2	1	0
5	70	20	2	1	0
5	70	15	2	1	1
5	70	30	2	1	1
5	70	20	2	1	1
5	70	5	2	1	1
5	70	20	1	1	1
5	70	15	2	1	1
5	70	20	1	1	1
5	70	20	2	1	1
5	70	35	2	1	1
5	70	5	2	1	0
5	70	10	2	1	0
5	70	30	1	1	1
5	70	20	1	1	1
5	70	15	2	1	1
5	70	35	2	1	0
5	70	25	1	1	1
5	70	15	2	1	0
5	70	10	2	1	1
5	70	15	2	1	1
5	70	30	2	1	1
5	70	35	1	1	1
5	70	20	2	1	1
5	70	10	2	1	0
5	70	30	2	1	1
5	70	30	2	1	1
5	70	25	2	1	1
5	70	10	2	1	0
5	70	30	2	1	1
5	70	5	2	1	1
5	70	35	2	1	1
5	70	25	1	1	1
5	70	35	1	1	1
5	70	10	2	1	0
5	70	30	2	1	0
5	70	10	1	1	1
5	70	30	2	1	1
5	70	20	2	1	0
5	70	20	2	1	1
5	70	20	2	1	1
5	70	5	2	1	1
5	70	20	1	1	1
5	70	10	1	1	0
5	70	25	1	1	1
5	70	35	1	1	0
5	70	10	1	1	1
5	70	5	2	1	1
5	70	15	2	1	1
5	70	20	1	1	1
5	70	35	2	1	1
5	70	5	1	1	1
5	70	30	2	1	0
5	70	10	2	1	1
5	70	20	1	1	1
5	70	25	1	1	1
5	70	5	1	1	1
5	70	10	1	1	0
5	70	5	2	1	1
5	70	10	1	1	1
5	70	30	1	1	1
5	70	20	1	1	1
5	70	25	2	1	1
5	70	25	2	1	0
5	70	10	2	1	1
5	70	20	2	1	1
5	70	5	2	1	1
5	70	15	2	1	1
5	70	35	2	1	1
5	70	15	1	1	1
5	70	10	2	1	0
5	70	35	1	1	0
5	70	20	2	1	1
5	70	10	2	1	1
5	70	25	1	1	1
5	70	20	2	1	1
5	70	25	1	1	1
5	70	15	1	1	1
5	70	20	1	1	1
5	70	5	2	1	1
5	70	35	2	1	1
5	70	35	1	1	1
5	70	5	2	1	1
5	70	35	2	1	1
5	70	30	1	1	1
5	70	15	1	1	1
5	70	25	1	1	0
5	70	35	2	1	1
5	70	30	2	1	1
5	70	5	1	1	1
5	70	5	2	1	1
5	70	10	2	1	0
5	70	5	1	1	0
5	70	15	2	1	1
5	70	25	1	1	1
5	70	10	2	1	0
5	70	30	1	1	1
5	70	10	2	1	1
5	70	20	2	1	0
5	70	15	1	1	1
5	70	15	2	1	0
5	70	15	2	1	1
5	70	15	1	1	1
5	70	35	2	1	1
5	70	20	2	1	1
5	70	35	2	1	1
5	70	15	2	1	1
5	70	5	1	1	0
5	70	15	1	1	1
5	70	25	2	1	1
5	70	15	1	1	0
5	70	30	1	1	1
5	70	10	1	1	1
5	70	5	1	1	1
5	70	35	1	1	1
5	70	15	1	1	1
5	70	25	2	1	1
5	70	30	1	1	0
5	70	35	1	1	1
5	70	10	1	1	1
5	70	20	2	1	1
5	70	15	1	1	1
5	70	35	1	1	1
5	70	35	1	1	1
5	70	30	2	1	1
5	70	30	2	1	1
5	70	35	2	1	1
5	70	10	2	1	0
5	70	25	2	1	1
5	70	35	2	1	1
5	70	30	2	1	0
5	70	25	2	1	0
5	70	10	2	1	0
5	70	5	2	1	1
5	70	10	2	1	1
5	70	5	2	1	0
5	70	20	2	1	0
5	70	35	1	1	0
5	70	20	2	1	0
5	70	5	2	1	1
5	70	5	2	1	0
5	70	5	2	1	1
5	70	10	1	1	0
5	70	5	2	1	0
5	70	15	2	1	1
5	70	25	1	1	1
5	70	20	2	1	1
5	70	15	1	1	1
5	70	35	2	1	1
5	70	20	2	1	1
5	70	35	1	1	1
5	70	30	1	1	1
5	70	35	2	1	1
5	70	35	1	1	1
5	70	30	2	1	1
5	70	15	1	1	0
5	70	35	2	1	0
5	70	5	1	1	1
5	70	25	2	1	1
5	70	30	2	1	1
5	70	35	1	1	1
5	70	10	1	1	1
5	70	35	2	1	1
5	70	20	1	1	1
5	70	20	1	1	0
5	70	25	1	1	1
5	70	25	1	1	1
5	70	5	1	1	0
5	70	35	1	1	1
5	70	10	2	1	1
5	70	15	1	1	0
5	70	15	2	1	0
5	70	15	1	1	1
5	70	15	2	1	1
5	70	30	1	1	1
5	70	25	1	1	1
5	70	15	2	1	1
5	70	25	1	1	0
5	70	30	1	1	1
5	70	5	1	1	1
5	70	20	1	1	1
5	70	30	2	1	0
5	70	15	1	1	1
5	70	25	2	1	1
5	70	5	1	1	0
5	70	10	1	1	1
5	70	30	2	1	0
5	70	25	1	1	1
5	70	35	1	1	1
5	70	20	2	1	1
5	70	10	2	1	0
5	70	20	1	1	1
5	70	25	2	1	1
5	70	25	1	1	1
5	70	10	2	1	1
5	70	20	2	1	1
5	70	25	2	1	1
5	70	35	1	1	1
5	70	5	2	1	0
5	70	30	2	1	1
5	70	15	2	1	0
5	70	10	2	1	1
5	70	20	2	1	1
5	70	10	1	1	1
5	70	30	2	1	1
5	70	5	2	1	0
5	70	30	2	1	1
5	70	25	2	1	1
5	70	20	2	1	1
5	70	25	2	1	1
5	70	20	1	1	1
5	70	20	1	1	1
5	70	15	1	1	1
5	70	10	2	1	1
5	70	10	2	1	1
5	70	5	2	1	1
5	70	30	2	1	1
5	70	10	1	1	0
5	70	5	2	1	0
5	70	15	2	1	0
5	70	20	2	1	0
5	70	10	2	1	0
5	70	5	1	1	1
5	70	35	1	1	1
5	70	10	1	1	1
5	70	15	2	1	0
5	70	20	2	1	1
5	70	10	2	1	1
5	70	30	2	1	1
5	70	5	1	1	1
5	70	15	1	1	1
5	70	25	2	1	0
5	70	5	1	1	1
5	70	35	2	1	1
5	70	30	1	1	1
5	70	30	1	1	1
5	70	25	2	1	1
5	70	25	1	1	1
5	70	30	1	1	1
5	70	10	2	1	1
5	70	35	2	1	0
5	70	25	2	1	1
5	70	5	2	1	0
5	70	5	2	1	1
5	70	15	1	1	0
5	70	30	1	1	1
5	70	5	1	1	0
5	70	10	2	1	1
5	70	10	1	1	0
5	70	5	2	1	0
5	70	30	2	1	1
5	70	20	1	1	1
5	70	15	2	1	0
5	70	25	1	1	1
5	70	25	2	1	1
5	70	30	2	1	0
5	70	25	1	1	0
5	70	35	1	1	1
5	70	35	2	1	1
5	70	30	1	1	1
5	70	35	2	1	1
5	70	35	1	1	1
5	70	25	1	1	1
5	70	25	2	1	1
5	70	15	1	1	0
5	70	5	1	1	1
5	70	25	2	1	1
5	70	35	1	1	1
5	70	25	2	1	1
5	70	30	2	1	1
5	70	5	2	1	1
5	70	20	2	1	1
5	70	15	2	1	1
6	70	30	1	1	1
6	70	5	1	1	1
6	70	15	2	1	1
6	70	15	2	1	1
6	70	10	1	1	0
6	70	30	2	1	1
6	70	20	2	1	1
6	70	25	1	1	1
6	70	20	1	1	1
6	70	15	2	1	1
6	70	30	2	1	1
6	70	20	2	1	1
6	70	5	1	1	0
6	70	20	2	1	0
6	70	15	1	1	0
6	70	20	1	1	1
6	70	20	2	1	1
6	70	35	2	1	1
6	70	5	1	1	1
6	70	10	2	1	0
6	70	30	1	1	1
6	70	20	1	1	1
6	70	15	2	1	1
6	70	35	1	1	1
6	70	25	1	1	1
6	70	15	1	1	1
6	70	10	2	1	1
6	70	15	2	1	1
6	70	30	2	1	1
6	70	35	1	1	1
6	70	20	2	1	1
6	70	10	1	1	1
6	70	30	2	1	1
6	70	30	2	1	1
6	70	25	2	1	1
6	70	10	1	1	1
6	70	30	2	1	1
6	70	5	1	1	0
6	70	35	2	1	1
6	70	25	1	1	1
6	70	35	1	1	1
6	70	10	2	1	0
6	70	30	1	1	1
6	70	10	2	1	0
6	70	30	2	1	1
6	70	20	2	1	0
6	70	20	2	1	1
6	70	20	1	1	0
6	70	5	2	1	1
6	70	20	1	1	1
6	70	10	2	1	1
6	70	25	1	1	1
6	70	35	2	1	1
6	70	10	1	1	1
6	70	5	2	1	1
6	70	15	1	1	0
6	70	20	1	1	1
6	70	35	2	1	1
6	70	5	2	1	0
6	70	30	2	1	0
6	70	10	2	1	1
6	70	20	1	1	1
6	70	25	1	1	1
6	70	5	1	1	1
6	70	10	2	1	1
6	70	5	1	1	0
6	70	10	1	1	1
6	70	30	2	1	0
6	70	20	1	1	1
6	70	25	2	1	1
6	70	25	2	1	0
6	70	10	1	1	0
6	70	20	2	1	1
6	70	5	2	1	1
6	70	15	1	1	0
6	70	35	2	1	1
6	70	15	1	1	1
6	70	10	2	1	0
6	70	35	2	1	1
6	70	20	2	1	1
6	70	10	1	1	0
6	70	25	1	1	1
6	70	20	2	1	1
6	70	25	1	1	1
6	70	15	2	1	0
6	70	20	1	1	1
6	70	5	2	1	1
6	70	35	2	1	1
6	70	35	1	1	1
6	70	5	1	1	0
6	70	35	2	1	1
6	70	30	1	1	1
6	70	15	1	1	1
6	70	25	2	1	1
6	70	35	2	1	1
6	70	30	1	1	0
6	70	5	2	1	0
6	70	5	1	1	0
6	70	10	2	1	0
6	70	5	1	1	0
6	70	15	1	1	0
6	70	25	1	1	1
6	70	10	2	1	0
6	70	30	1	1	1
6	70	10	2	1	1
6	70	20	1	1	1
6	70	15	1	1	1
6	70	15	1	1	1
6	70	15	2	1	1
6	70	15	1	1	1
6	70	35	2	1	1
6	70	20	2	1	1
6	70	35	2	1	1
6	70	15	2	1	1
6	70	5	1	1	0
6	70	15	2	1	0
6	70	25	2	1	1
6	70	15	2	1	1
6	70	30	1	1	1
6	70	10	1	1	1
6	70	5	2	1	0
6	70	35	1	1	1
6	70	15	1	1	1
6	70	25	2	1	1
6	70	30	2	1	1
6	70	35	1	1	1
6	70	10	1	1	1
6	70	20	2	1	1
6	70	15	1	1	1
6	70	35	1	1	1
6	70	35	1	1	1
6	70	30	2	1	1
6	70	30	2	1	1
6	70	35	2	1	1
6	70	10	1	1	1
6	70	25	2	1	1
6	70	35	2	1	1
6	70	30	1	1	1
6	70	25	2	1	0
6	70	10	2	1	0
6	70	5	2	1	1
6	70	10	2	1	1
6	70	5	1	1	1
6	70	20	2	1	0
6	70	35	2	1	1
6	70	20	1	1	1
6	70	5	2	1	1
6	70	5	2	1	0
6	70	5	1	1	0
6	70	10	1	1	0
6	70	5	1	1	1
6	70	15	2	1	1
6	70	25	1	1	1
6	70	20	1	1	0
6	70	15	1	1	1
6	70	35	2	1	1
6	70	20	2	1	1
6	70	35	1	1	1
6	70	30	2	1	0
6	70	35	2	1	1
6	70	35	1	1	1
6	70	30	2	1	1
6	70	15	2	1	1
6	70	35	1	1	1
6	70	5	1	1	1
6	70	25	2	1	1
6	70	30	2	1	1
6	70	35	1	1	1
6	70	10	1	1	1
6	70	35	2	1	1
6	70	20	1	1	1
6	70	20	2	1	1
6	70	25	1	1	1
6	70	25	2	1	0
6	70	5	2	1	1
6	70	35	1	1	1
6	70	10	2	1	1
6	70	15	2	1	1
6	70	15	1	1	1
6	70	15	1	1	1
6	70	15	2	1	1
6	70	30	1	1	1
6	70	25	2	1	0
6	70	15	1	1	0
6	70	25	2	1	1
6	70	30	2	1	0
6	70	5	1	1	1
6	70	20	2	1	0
6	70	30	2	1	0
6	70	15	1	1	1
6	70	25	2	1	1
6	70	5	1	1	0
6	70	10	2	1	0
6	70	30	1	1	1
6	70	25	1	1	1
6	70	35	1	1	1
6	70	20	2	1	1
6	70	10	2	1	0
6	70	20	1	1	1
6	70	25	2	1	1
6	70	25	1	1	1
6	70	10	1	1	0
6	70	20	2	1	1
6	70	25	2	1	1
6	70	35	1	1	1
6	70	5	2	1	0
6	70	30	2	1	1
6	70	15	1	1	1
6	70	10	2	1	1
6	70	20	2	1	1
6	70	10	1	1	1
6	70	30	2	1	1
6	70	5	1	1	1
6	70	30	2	1	1
6	70	25	1	1	0
6	70	20	2	1	1
6	70	25	2	1	1
6	70	20	1	1	1
6	70	20	1	1	1
6	70	15	1	1	1
6	70	10	2	1	1
6	70	10	2	1	1
6	70	5	1	1	0
6	70	30	2	1	1
6	70	10	2	1	1
6	70	5	1	1	1
6	70	15	1	1	1
6	70	20	2	1	0
6	70	10	1	1	1
6	70	5	2	1	0
6	70	35	1	1	1
6	70	10	2	1	0
6	70	15	2	1	0
6	70	20	1	1	0
6	70	10	2	1	1
6	70	30	2	1	1
6	70	5	1	1	1
6	70	15	2	1	0
6	70	25	1	1	1
6	70	5	2	1	0
6	70	35	1	1	0
6	70	30	1	1	1
6	70	30	2	1	0
6	70	25	2	1	1
6	70	25	1	1	1
6	70	30	2	1	0
6	70	10	2	1	1
6	70	35	1	1	1
6	70	25	1	1	0
6	70	5	2	1	0
6	70	5	2	1	1
6	70	15	2	1	1
6	70	30	1	1	1
6	70	5	2	1	1
6	70	10	2	1	1
6	70	10	2	1	1
6	70	5	1	1	1
6	70	30	2	1	1
6	70	20	1	1	1
6	70	15	2	1	0
6	70	25	1	1	1
6	70	25	2	1	1
6	70	30	1	1	1
6	70	25	2	1	1
6	70	35	1	1	1
6	70	35	2	1	1
6	70	30	1	1	1
6	70	35	2	1	1
6	70	35	1	1	1
6	70	25	1	1	1
6	70	25	2	1	1
6	70	15	1	1	0
6	70	5	2	1	0
6	70	25	1	1	0
6	70	35	1	1	1
6	70	25	2	1	1
6	70	30	2	1	1
6	70	5	1	1	0
6	70	20	2	1	1
6	70	15	2	1	1
7	70	30	2	1	0
7	70	5	1	1	1
7	70	15	1	1	0
7	70	15	2	1	1
7	70	10	2	1	1
7	70	30	2	1	1
7	70	20	2	1	1
7	70	25	1	1	1
7	70	20	1	1	1
7	70	15	1	1	0
7	70	30	2	1	1
7	70	20	2	1	1
7	70	5	1	1	0
7	70	20	1	1	1
7	70	15	1	1	0
7	70	20	1	1	1
7	70	20	2	1	1
7	70	35	1	1	0
7	70	5	1	1	1
7	70	10	2	1	0
7	70	30	1	1	1
7	70	20	1	1	1
7	70	15	2	1	1
7	70	35	1	1	1
7	70	25	1	1	1
7	70	15	1	1	1
7	70	10	2	1	1
7	70	15	2	1	1
7	70	30	1	1	0
7	70	35	1	1	1
7	70	20	2	1	1
7	70	10	1	1	1
7	70	30	1	1	0
7	70	30	2	1	1
7	70	25	2	1	1
7	70	10	1	1	1
7	70	30	2	1	1
7	70	5	1	1	0
7	70	35	1	1	0
7	70	25	2	1	0
7	70	35	1	1	1
7	70	10	2	1	0
7	70	30	1	1	1
7	70	10	1	1	1
7	70	30	2	1	1
7	70	20	1	1	1
7	70	20	1	1	0
7	70	20	2	1	1
7	70	5	1	1	0
7	70	20	1	1	1
7	70	10	2	1	1
7	70	25	1	1	1
7	70	35	2	1	1
7	70	10	1	1	1
7	70	5	2	1	1
7	70	15	1	1	0
7	70	20	1	1	1
7	70	35	2	1	1
7	70	5	1	1	1
7	70	30	1	1	1
7	70	10	1	1	0
7	70	20	1	1	1
7	70	25	1	1	1
7	70	5	1	1	1
7	70	10	1	1	0
7	70	5	1	1	0
7	70	10	2	1	0
7	70	30	1	1	1
7	70	20	1	1	1
7	70	25	1	1	0
7	70	25	1	1	1
7	70	10	2	1	1
7	70	20	1	1	0
7	70	5	1	1	0
7	70	15	1	1	0
7	70	35	2	1	1
7	70	15	1	1	1
7	70	10	2	1	0
7	70	35	2	1	1
7	70	20	2	1	1
7	70	10	1	1	0
7	70	25	1	1	1
7	70	20	2	1	1
7	70	25	1	1	1
7	70	15	2	1	0
7	70	20	1	1	1
7	70	5	1	1	0
7	70	35	1	1	0
7	70	35	2	1	0
7	70	5	1	1	0
7	70	35	2	1	1
7	70	30	1	1	1
7	70	15	1	1	1
7	70	25	2	1	1
7	70	35	2	1	1
7	70	30	1	1	0
7	70	5	2	1	0
7	70	5	1	1	0
7	70	10	2	1	0
7	70	5	1	1	0
7	70	15	2	1	1
7	70	25	2	1	0
7	70	10	2	1	0
7	70	30	1	1	1
7	70	10	1	1	0
7	70	20	1	1	1
7	70	15	1	1	1
7	70	15	1	1	1
7	70	15	1	1	0
7	70	15	1	1	1
7	70	35	2	1	1
7	70	20	2	1	1
7	70	35	2	1	1
7	70	15	1	1	0
7	70	5	1	1	0
7	70	15	2	1	0
7	70	25	1	1	0
7	70	15	1	1	0
7	70	30	1	1	1
7	70	10	2	1	0
7	70	5	1	1	1
7	70	35	1	1	1
7	70	15	1	1	1
7	70	25	2	1	1
7	70	30	1	1	0
7	70	35	1	1	1
7	70	10	1	1	1
7	70	20	2	1	1
7	70	15	1	1	1
7	70	35	1	1	1
7	70	35	2	1	0
7	70	30	2	1	1
7	70	30	1	1	0
7	70	35	1	1	0
7	70	10	2	1	0
7	70	25	2	1	1
7	70	35	2	1	1
7	70	30	1	1	1
7	70	25	1	1	1
7	70	10	1	1	1
7	70	5	2	1	1
7	70	10	2	1	1
7	70	5	2	1	0
7	70	20	1	1	1
7	70	35	2	1	1
7	70	20	1	1	1
7	70	5	1	1	0
7	70	5	1	1	1
7	70	5	1	1	0
7	70	10	1	1	0
7	70	5	2	1	0
7	70	15	1	1	0
7	70	25	1	1	1
7	70	20	2	1	1
7	70	15	1	1	1
7	70	35	2	1	1
7	70	20	2	1	1
7	70	35	1	1	1
7	70	30	1	1	1
7	70	35	2	1	1
7	70	35	1	1	1
7	70	30	2	1	1
7	70	15	1	1	0
7	70	35	1	1	1
7	70	5	1	1	1
7	70	25	2	1	1
7	70	30	2	1	1
7	70	35	1	1	1
7	70	10	1	1	1
7	70	35	2	1	1
7	70	20	1	1	1
7	70	20	1	1	0
7	70	25	1	1	1
7	70	25	1	1	1
7	70	5	2	1	1
7	70	35	1	1	1
7	70	10	1	1	0
7	70	15	2	1	1
7	70	15	1	1	1
7	70	15	1	1	1
7	70	15	1	1	0
7	70	30	1	1	1
7	70	25	2	1	0
7	70	15	2	1	1
7	70	25	2	1	1
7	70	30	1	1	1
7	70	5	2	1	0
7	70	20	1	1	1
7	70	30	1	1	1
7	70	15	2	1	0
7	70	25	1	1	0
7	70	5	1	1	0
7	70	10	2	1	0
7	70	30	1	1	1
7	70	25	1	1	1
7	70	35	1	1	1
7	70	20	2	1	1
7	70	10	1	1	1
7	70	20	1	1	1
7	70	25	2	1	1
7	70	25	1	1	1
7	70	10	2	1	1
7	70	20	2	1	1
7	70	25	2	1	1
7	70	35	1	1	1
7	70	5	1	1	1
7	70	30	1	1	0
7	70	15	2	1	0
7	70	10	2	1	1
7	70	20	2	1	1
7	70	10	2	1	0
7	70	30	2	1	1
7	70	5	1	1	1
7	70	30	1	1	0
7	70	25	2	1	1
7	70	20	1	1	0
7	70	25	2	1	1
7	70	20	1	1	1
7	70	20	1	1	1
7	70	15	1	1	1
7	70	10	2	1	1
7	70	10	2	1	1
7	70	5	1	1	0
7	70	30	1	1	0
7	70	10	1	1	0
7	70	5	2	1	0
7	70	15	1	1	1
7	70	20	1	1	1
7	70	10	2	1	0
7	70	5	2	1	0
7	70	35	1	1	1
7	70	10	2	1	0
7	70	15	1	1	1
7	70	20	1	1	0
7	70	10	2	1	1
7	70	30	2	1	1
7	70	5	1	1	1
7	70	15	1	1	1
7	70	25	1	1	1
7	70	5	2	1	0
7	70	35	2	1	1
7	70	30	1	1	1
7	70	30	1	1	1
7	70	25	1	1	0
7	70	25	2	1	0
7	70	30	1	1	1
7	70	10	2	1	1
7	70	35	1	1	1
7	70	25	2	1	1
7	70	5	1	1	1
7	70	5	2	1	1
7	70	15	2	1	1
7	70	30	1	1	1
7	70	5	1	1	0
7	70	10	2	1	1
7	70	10	2	1	1
7	70	5	1	1	1
7	70	30	2	1	1
7	70	20	1	1	1
7	70	15	1	1	1
7	70	25	1	1	1
7	70	25	2	1	1
7	70	30	2	1	0
7	70	25	2	1	1
7	70	35	1	1	1
7	70	35	2	1	1
7	70	30	1	1	1
7	70	35	2	1	1
7	70	35	1	1	1
7	70	25	1	1	1
7	70	25	2	1	1
7	70	15	1	1	0
7	70	5	1	1	1
7	70	25	2	1	1
7	70	35	1	1	1
7	70	25	2	1	1
7	70	30	1	1	0
7	70	5	2	1	1
7	70	20	2	1	1
7	70	15	2	1	1
8	70	30	1	1	1
8	70	5	1	1	1
8	70	15	1	1	0
8	70	15	2	1	1
8	70	10	1	1	0
8	70	30	2	1	1
8	70	20	2	1	1
8	70	25	1	1	1
8	70	20	1	1	1
8	70	15	2	1	1
8	70	30	2	1	1
8	70	20	2	1	1
8	70	5	2	1	1
8	70	20	1	1	1
8	70	15	1	1	0
8	70	20	1	1	1
8	70	20	1	1	0
8	70	35	2	1	1
8	70	5	1	1	1
8	70	10	1	1	1
8	70	30	1	1	1
8	70	20	1	1	1
8	70	15	2	1	1
8	70	35	1	1	1
8	70	25	1	1	1
8	70	15	1	1	1
8	70	10	1	1	0
8	70	15	1	1	0
8	70	30	2	1	1
8	70	35	1	1	1
8	70	20	2	1	1
8	70	10	1	1	1
8	70	30	2	1	1
8	70	30	2	1	1
8	70	25	2	1	1
8	70	10	1	1	1
8	70	30	2	1	1
8	70	5	2	1	1
8	70	35	2	1	1
[truncated: 6,121 more rows]
